# Supplementary material for: A dual phospholipase system instructs membrane hydrolysis during the final stages of plant autophagy
Source: Nat Commun. 2026 May 14;17:6444. doi: 10.1038/s41467-026-73116-x (PMC13377104; doi:10.1038/s41467-026-73116-x)
Supplement: Supplementary file 3 — Supplementary Data 1 [file 41467_2026_73116_MOESM3_ESM.xlsx]

## Sheet: Feuil1
Supplementary Data 1. Primers used for this study
Gene name	Gene locus	Usage	Primers	Sequence
LCAT3	AT3G03310	Cloning complete cds	F	GGGGACAAGTTTGTACAAAAAAGCAGGCTCTATGGGCTGGATTCCGTGTCCGT
			R	GGGGACCACTTTGTACAAGAAAGCTGGGTAACCAGAATCAACTACTTTGTGAGT
		Genotyping lcat3 KO	F (LP)	CAAACTCGAATCTCTGGTTGC
			R (RP)	GCAGGTTATACAGAGCCGTTG
			F (tDNA, RB)	TGGTTCACGTAGTGGGCCATCG
		qPCR	F	GAGCTAAGCTATGGTGGGAATAA
			R	CATCAGGAAGTTGCGCTTTG
		Cloning inducible miRNA	I miR-s LCAT3	GATACCGAATAATGTAGTCGCCTTCTCTCTTTTGTATTCC
			II miR-a LCAT3	GAAGGCGACTACATTATTCGGTATCAAAGAGAATCAATGA
			III miR*s LCAT3	GAAGACGACTACATTTTTCGGTTTCACAGGTCGTGATATG
			IV miR*a LCAT3	GAAACCGAAAAATGTAGTCGTCTTCTACATATATATTCCT
		PCR substitution (S177A)	F	GAAAAGTCACTATCATCTCCCATGCGATGGGAGGACTTATGGTTTCATG
			R	CATGAAACCATAAGTCCTCCCATCGCATGGGAGATGATAGTGACTTTTC
		Yeast	CPY-LCAT3 F	TTGGACCTCGACCTGGATCATCTCATGGGCTGGATTCCGTGTCC
			CPY-LCAT3 R	GGACACGGAATCCAGCCCATGAGATGATCCAGGTCGAGGTCCAA
			Attb2-LCAT3 R	GGGGACCACTTTGTACAAGAAAGCTGGGTATTAACCAGAATCAACTACTTTGTGAG
			Attb1-CPY	GGGGACAAGTTTGTACAAAAAAGCAGGCTCTATGAAAGCATTCACCAGTTTACTATG
			LCAT3 S177A F	GAAAAGTCACTATCATCTCCCATGCGATGGGAGGACTTATGGTTTCATG
			LCAT3 S177A R	CATGAAACCATAAGTCCTCCCATCGCATGGGAGATGATAGTGACTTTTC
LCAT4	AT4G19860	Cloning complete cds	F	GGGGACAAGTTTGTACAAAAAAGCAGGCTCTATGTCTCTATTACTGGAAGAGATCATTAG
			R	GGGGACCACTTTGTACAAGAAAGCTGGGTATGCATCAACAGAGACACTTACAGC
		Cloning AIM mutant: Y448A, V449A, I450A, L451A	F	CCGTTCTACAACCCAGTAAACGATGCTGCTGCTGCTCCCACCACATATGAATTTGAGAAATTCC
			R	GGAATTTCTCAAATTCATATGTGGTGGGAGCAGCAGCAGCATCGTTTACTGGGTTGTAGAACGG
		Genotyping lcat4 KO	F (LP)	CATGCAACATACCATGGCAGATTCCATC
			R (RP)	GGATTGCTATTGCTGCTCCATTTCGAG
			F (tDNA, RB)	TGGTTCACGTAGTGGGCCATCG
		qPCR	F	CCTCTTATGTTGTTCTTGAGTCTTACTG
			R	GAGGCAGCTTGGCAGAGGCTA
		Cloning inducible miRNA	I miR-s LCAT4	GATATATCACTATGCAGACGCATTCTCTCTTTTGTATTCC
			II miR-a LCAT4	GAATGCGTCTGCATAGTGATATATCAAAGAGAATCAATGA
			III miR*s LCAT4	GAATACGTCTGCATACTGATATTTCACAGGTCGTGATATG
			IV miR*a LCAT4	GAAATATCAGTATGCAGACGTATTCTACATATATATTCCT
		Yeast	CPY-LCAT4 F	TTGGACCTCGACCTGGATCATCTCATGTCTCTATTACTGGAAGAGATCAT
			CPY-LCAT4 R	ATGATCTCTTCCAGTAATAGAGACATGAGATGATCCAGGTCGAGGTCCAA
			Attb2-LCAT4 R	GGGGACCACTTTGTACAAGAAAGCTGGGTATTATGCATCAACAGAGACACTTACAGC
			Attb1-CPY	GGGGACAAGTTTGTACAAAAAAGCAGGCTCTATGAAAGCATTCACCAGTTTACTATG
			LCAT4 S182A F	GAAGAAGATTAATGTTATTAGTCATGCAATGGGAGGACTATTGGTGAAATG
			LCAT4 S182A R	CATTTCACCAATAGTCCTCCCATTGCATGACTAATAACATTAATCTTCTTC
LCAT1	AT1G27480	qPCR	F	CTTCTATACCTCGACCCTCGTC
			R	CCGAAGCAGCCAGGCCGTA
ATG8A	AT4G21980	qPCR	F	GAACACATTGCCTCCAACTGCTG
			R	CTCTCCACTGTAAGTCATGTAGAGG
		Yeast Atg8::GFP-ATG8A construction	PacI-GFP F	CAACGGGTTAATTAACATGAGTAAAGGAGAAGAACTTTTCACTG
			GFP-ATG8A R	AGATCTTGAAGGAACTCTTAGCCATTTTGTATAGTTCATCCATGCCATG
			GFP-ATG8A F	CATGGCATGGATGAACTATACAAAATGGCTAAGAGTTCCTTCAAGATCT
			ATG8A-AscI R	TAGAAGTGGCGCGCCTCAAGCAACGGTAAGAGATCCAA
			pFa6a:GFP-AtATG8A-HIS F2	TCTAATAATTGTAAAGTTGAGAAAATCATAATAAAATAATTACTAGAGACCGGATCCCCGGGTTAATTAA
			pFa6a:GFP-AtATG8A-HIS R1	TATAATTTCGATTTTAGATGTTAACGCTTCATTTCTTTTCATATAAAAGAGAATTCGAGCTCGTTTAAAC
			ScAtg8 check up F	GAGTCATGTAATGCTAACTGTCTCC
			ScAtg8 check in ORF R	CCGACTCCGCCTTCCTTTTTTC
			ScAtg8 check down R	CTGTAAGTAAATACCATAACGTGC
			GFP check in ORF R	GATGGTGATGTTAATGGGCAC
			AtATG8A check in ORF F	AGAACACAAAGATGAGGATGGG
ACTIN 2/8	AT1G49240	qPCR	F	CCGAGCAGCATGAAGATTAAG
			R	CATACTCTGCCTTAGAGATCCACA
AT4G33380	AT4G33380	qPCR	F	GTGTTGTAACGGCTTGAGCA
			R	TGTTTGCATCTTTGGTACGG
SAND	AT2G28390	qPCR	F	GGGGGTCAAACCAGTAGAAA
			R	ATCAGGTGTGCCAAAGGGTA
