# Supplementary material for: A dual phospholipase system instructs membrane hydrolysis during the final stages of plant autophagy
Source: Nat Commun. 2026 May 14;17:6444. doi: 10.1038/s41467-026-73116-x (PMC13377104; doi:10.1038/s41467-026-73116-x)
Supplement: Supplementary file 4 — Supplementary Data 2 [file 41467_2026_73116_MOESM4_ESM.xlsx]

## Sheet: Strains
Supplementary Data 2. Yeast strains used in this study
Name	Genotype	Plasmid transformed	Reference
SEY6210	MATα his3Δ200 leu2-3,112 lys2-801 suc2-Δ9 trp1Δ901 ura3-52		[S1]
SSY12	SEY6210 atg15Δ::HIS5		Kindly provided by DJ Klionsky
YAB610	SEY6210 atg8Δ::GFP-AtATG8A::His		This study
TKYM108	SEY6210 atg15Δ::Kan		Kindly provided by DJ Klionsky
YAB613	TKYM108 atg8Δ::GFP-AtATG8A::His		This study
In Fig.6a-c and Supplementary Fig. 10c
SEY6210	WT	pYES3:TRP
SSY12	atg15Δ	pYES3:TRP
	atg15Δ	pYES3:TRP:LCAT3
	atg15Δ	pYES3:TRP:LCAT4
	atg15Δ	pYES3:TRP:CPY-LCAT3
	atg15Δ	pYES3:TRP:CPY-LCAT4
	atg15Δ	pYES3:TRP:CPY-LCAT3(S177A)
In Fig.6d,f
YAB610	WT GFP-AtATG8A	pYES3:TRP
	WT GFP-AtATG8A	pYES2:Ura
YAB613	atg15Δ GFP-AtATG8A	pYES3:TRP
	atg15Δ GFP-AtATG8A	pYES3:TRP:CPY-LCAT3
	atg15Δ GFP-AtATG8A	pYES2:Ura
	atg15Δ GFP-AtATG8A	pYES2:TRP:LCAT4
	atg15Δ GFP-AtATG8A	pYES2:TRP:CPY-LCAT4
In Fig.6e,g
YAB610	WT GFP-ATG8A	pYES3:TRP + pYES2:Ura
YAB613	atg15Δ GFP-ATG8A	pYES3:TRP + pYES2:Ura
	atg15Δ GFP-ATG8A	pYES3:TRP:CPY-LCAT3 + pYES2:Ura
	atg15Δ GFP-ATG8A	pYES3:TRP:CPY-LCAT3 + pYES2:TRP:LCAT4
	atg15Δ GFP-ATG8A	pYES3:TRP:CPY-LCAT3 + pYES2:TRP:LCAT4(S182A)
In Supplementary Fig. 10a-b
	TKYM108	pYES3:TRP:CPY-LCAT3-GFP
	TKYM108	pYES3:TRP:CPY-LCAT4-GFP
[S1]	Robinson, J. S., Klionsky, D. J., Banta, L. M., and Emr, S. D. (1988) Protein sorting in Saccharomyces cerevisiae: isolation of mutants defective in the delivery and processing of multiple vacuolar hydrolases. Mol. Cell. Biol. 8, 4936-4948
