# Supplementary material for: A dual phospholipase system instructs membrane hydrolysis during the final stages of plant autophagy
Source: Nat Commun. 2026 May 14;17:6444. doi: 10.1038/s41467-026-73116-x (PMC13377104; doi:10.1038/s41467-026-73116-x)
Supplement: Supplementary file 8 — Source Data [file 41467_2026_73116_MOESM8_ESM.xlsx]

## Sheet: Fig.1
Fig. 1a
	IP+/Tmb (relative abundance)
	Tmb-ATG8	IP-ATG8	Tmb-NBR1	IP-NBR1	Tmb-LCAT4	IP-LCAT4	Tmb-ATG7	IP-ATG7	Tmb-ATG9	IP-ATG9	Tmb-ATG2	IP-ATG2	Tmb-LCAT3	IP-LCAT3
#1	0.000526306	0.00447571	3.18922e-05	0.000510675	0	3.45983e-05	1.50654e-06	0.00108429	0	8.69741e-06	0	1.85378e-06	5.29221e-06	3.74979e-06
#2	0.000903907	0.00666165	1.86025e-05	0.000211207	0	1.77693e-05	1.75878e-06	0.000807182	0	0	0	9.90731e-06	7.9444e-06	8.04001e-06
#3	0.000719446	0.00795411	2.51252e-05	0.000273156	0	5.17046e-05	0	0.000643785	0	4.74424e-06	0	5.08792e-06	4.00691e-07	1.44848e-06
#4	0.000488035	0.0109324	3.10784e-05	0.000378172	0	4.74239e-05	0	0.000609628	0	7.9604e-06	0	6.71451e-06	3.78155e-06	1.72985e-06
	1/-log2 abundance
	Tmb-ATG8	IP-ATG8	Tmb-NBR1	IP-NBR1	Tmb-LCAT4	IP-LCAT4	Tmb-ATG7	IP-ATG7	Tmb-ATG9	IP-ATG9	Tmb-ATG2	IP-ATG2	Tmb-LCAT3	IP-LCAT3
#1	0.0918121	0.128145	0.0669504	0.0914469	0	0.0674812	0.0517054	0.101533	0	0.0594849	0	0.052518	0.0570526	0.0554792
#2	0.0988969	0.138314	0.0636369	0.0819064	0	0.0633703	0.0523095	0.0973253	0	0	0	0.0601573	0.0590262	0.0590864
#3	0.0957779	0.143388	0.0654429	0.0844738	0	0.0702279	0	0.0943295	0	0.0565438	0	0.0568683	0.0470566	0.0515543
#4	0.0909031	0.153486	0.0667836	0.087961	0	0.0696184	0	0.0936349	0	0.0590363	0	0.0581927	0.0555167	0.0522441
unpaired two-sided student ttest IP vs Tmb		0.000164041		8.40375e-05		9.69595e-09		0.00341094		0.0240996		3.53263e-08		0.982501
	Fig.1b
		+N			-N				-N+CA
	Distance_(microns)	LCAT4	ATG8		Distance_(microns)	LCAT4	ATG8		Distance_(microns)	LCAT4	ATG8
	0	334	1521.58		0	616	4472		0	469.667	687.25
	0.0916	340.865	939.201		0.0852	683.997	5127.09		0.0852	537.427	955.641
	0.1832	2248.81	1256.63		0.17039	715.163	5424.85		0.17039	453.683	955.833
	0.2748	914.661	1097.21		0.25559	848.778	4868.35		0.25559	456.408	696.073
	0.3665	299.444	1705.43		0.34079	977.153	4070.32		0.34079	551.487	597.861
	0.4581	860.46	635.366		0.42598	900.956	3701.84		0.42598	549.525	741.872
	0.5497	606.58	1160.42		0.51118	692.404	3880.68		0.51118	397.506	605.718
	0.6413	3256.32	1422.28		0.59637	614.516	4282.63		0.59637	319.113	454.747
	0.7329	1693.68	1017.28		0.68157	604.397	4640.05		0.68157	389.869	538.251
	0.8245	1196.88	914.23		0.76677	563.21	4874.32		0.76677	592.364	752.448
	0.9162	835.496	619.494		0.85196	550.869	5023.49		0.85196	741.627	953.801
	1.0078	260.246	1486.8		0.93716	590.511	5115.61		0.93716	1057.85	1451.46
	1.0994	264.707	1723.98		1.02236	652.357	4864.02		1.02236	1734.87	2679.51
	1.191	1808.48	1947.88		1.10755	668.229	4293.52		1.10755	2965.88	4603.24
	1.2826	2440.44	1786.98		1.19275	662.923	3755.03		1.19275	4160.98	6892.23
	1.3742	1625.92	2413.83		1.27795	763.279	3470.01		1.27795	5939.72	8255.95
	1.4658	3905.08	4175.9		1.36314	1005.66	3690.56		1.36314	7940.88	8380.42
	1.5575	4452.48	5672.11		1.44834	1145.94	4616.3		1.44834	7545.31	9227.92
	1.6491	3440.14	7748.81		1.53354	1112.92	5613.52		1.53354	5975.37	9621.5
	1.7407	6005.34	10351.5		1.61873	1114.39	6091.04		1.61873	4420.86	9070.95
	1.8323	14671.1	14146.8		1.70393	1116.89	6290.04		1.70393	3028.96	6867.17
	1.9239	27872.8	18537		1.78912	1033.38	6517.31		1.78912	1880.96	4777.52
	2.0155	50320.8	18609.7		1.87432	930.742	6331.57		1.87432	1425.55	3299.12
	2.1072	61987.2	18584.6		1.95952	803.126	5786.18		1.95952	1122.76	2321.71
	2.1988	64657.1	21921.6		2.04471	753.285	5398.28		2.04471	1105.9	2123.19
	2.2904	65535	20834.2		2.12991	972.918	5801.91		2.12991	1687.65	2708.17
	2.382	65535	21898.8		2.21511	1354.59	7581.16		2.21511	2662.89	4316.8
	2.4736	65535	20177		2.3003	1906.8	10362		2.3003	3472.49	6877.28
	2.5652	65535	22202.6		2.3855	3079.08	13360.7		2.3855	4186.98	9533.67
	2.6569	65535	18560.6		2.4707	4948.23	16775		2.4707	4714.92	9460.21
	2.7485	65535	15154.1		2.55589	6461.86	20519.4		2.55589	5047.1	8091.22
	2.8401	65384.5	8935.47		2.64109	6781.57	23813.5		2.64109	5131.08	5975.92
	2.9317	56681.1	7455.1		2.72629	6073.94	25596.5		2.72629	4915.29	4665.85
	3.0233	28587.1	5073.6		2.81148	4745.84	24387.4		2.81148	4582.34	3780.4
	3.1149	12049.7	6232.17		2.89668	3454.3	21381		2.89668	4108.75	3934.62
	3.2065	1729.43	6701.37		2.98187	2691.16	18231.7		2.98187	4107.68	4822.1
	3.2982	9319.93	3490.39		3.06707	2268.12	15128.6		3.06707	4257.35	6241.93
	3.3898	5293.99	4832.57		3.15227	1707.8	11972.6		3.15227	4763.6	8442.04
	3.4814	747.304	5268.3		3.23746	1152.12	8718.06		3.23746	6018.44	10416.5
	3.573	2659.59	5291.03		3.32266	977.369	6199.87		3.32266	7054.68	11433.7
	3.6646	5904.82	5028.76		3.40786	932.863	4799.69		3.40786	6383.22	10364
	3.7562	560.321	5145.05		3.49305	774.391	4086.05		3.49305	4687.28	8330.37
	3.8479	1693.95	5795.94		3.57825	590.104	3731.51		3.57825	3338.42	6571.71
	3.9395	3758.71	5353.2		3.66345	502.764	3588.56		3.66345	2967.44	5085.92
	4.0311	3873.59	6376.08		3.74864	443.875	3616.51		3.74864	2404.66	3850.58
	4.1227	3317.5	9945.5		3.83384	403.192	4016.23		3.83384	1722.79	3014.86
	4.2143	3614.66	6745.83		3.91904	454.171	5032.38		3.91904	1108.53	1904.93
	4.3059	3062.9	6345.21		4.00423	518.218	5791.59		4.00423	758.193	1181.87
	4.3975	1098.81	5145.28		4.08943	467.483	5258.65		4.08943	495.512	803.871
	4.4892	2475.1	4113.9		4.17462	444.016	4195.91		4.17462	413.214	599.148
	4.5808	776.795	3529.42		4.25982	562.133	3813.46		4.25982	412.681	423.052
	4.6724	1427.75	4210.27		4.34502	661.637	3966.95		4.34502	421.459	369.899
	4.764	4571.74	5455.75		4.43021	592.61	3872.89		4.43021	467.294	584.668
	4.8556	2644.68	6148.65		4.51541	507.063	3430.82		4.51541	430.04	815.016
	4.9472	5123.55	5591.13		4.60061	609.607	3419.48		4.60061	479.121	800.348
	5.0389	1818.22	6397.98		4.6858	811.511	4073.33		4.6858	664.32	507.591
	5.1305	3389.77	3846.37		4.771	895.428	4988.74		4.771	827.162	412.192
	5.2221	2567.6	4588.63		4.8562	882.127	5577.24		4.8562	588.126	562.131
	5.3137	1338.13	4684.9		4.94139	811.295	5430.32		4.94139	391.597	733.713
	5.4053	3369.78	3953.35		5.02659	735.719	5000.85		5.02659	301.761	862.406
	5.4969	3736.58	4772.44		5.11179	812.381	4870.17		5.11179	278.471	1000.46
	5.5885	2010.14	5397.74		5.19698	998.724	4910.56		5.19698	314.569	1037.27
	5.6802	2670.57	3741.11		5.28218	950.905	5073.15		5.28218	358.881	996.718
	5.7718	3496.09	3447.33		5.36737	720.935	5562.99		5.36737	410.606	1121.73
	5.8634	1801.82	4518.49		5.45257	704.139	5785.48		5.45257	485.689	1407.39
	5.955	893.736	4771.96		5.53777	824.53	5429.1		5.53777	541.078	1232.15
	6.0466	1505.54	3214.09		5.62296	823.928	5297.62		5.62296	708.9	928.92
	6.1382	1584.57	3204.74		5.70816	789.583	5333.73		5.70816	952.417	990.25
	6.2299	3025.22	3660.02		5.79336	914.916	5167.03
	6.3215	2883.51	3556.73		5.87855	1206.45	5196.3
	6.4131	3100.03	4461.17		5.96375	1478.28	5510.8
	6.5047	2549.16	5632.11		6.04895	1522.68	5858.62
	6.5963	2431	4708.51		6.13414	1421	6253.23
	6.6879	3393.24	3390.31		6.21934	1316.31	6727.92
	6.7796	4122.91	5891		6.30454	1376.22	6825.04
	6.8712	1943.83	6206.95		6.38973	1792.17	6791.28
	6.9628	3888.76	6184.93		6.47493	2889.79	8061.65
	7.0544	2348.86	6126.85		6.56012	5001.06	11143
	7.146	1165.77	3803.37		6.64532	7656.25	16107.3
	7.2376	3071.45	4678.11		6.73052	10003.6	22996.9
	7.3292	1711.2	4354.72		6.81571	11651.3	29604.2
	7.4209	1438.01	3514.01		6.90091	12088.7	32815.7
	7.5125	5789.54	4271.09		6.98611	10825.4	32279.5
	7.6041	4814.42	2308.83		7.0713	8308.3	29463
	7.6957	1039.71	4891.62		7.1565	5501.06	24092.5
	7.7873	7020.88	7000.26		7.2417	3233.36	17012.2
	7.8789	7187.27	6597.89		7.32689	1864.77	10635.3
	7.9706	958.057	4783.1		7.41209	1192.53	6527.8
	8.0622	2698.82	6664.9		7.49729	876.444	5004.88
	8.1538	7686.58	6622.55		7.58248	781.443	4792.45
	8.2454	6642.16	5429.66		7.66768	754.096	4866.15
	8.337	2015.45	3041.34		7.75287	689.37	4588.99
	8.4286	4407.6	8196.45		7.83807	686.015	3752.45
	8.5202	2380.24	4844.95		7.92327	746.602	2772.32
	8.6119	4341.18	4846.37		8.00846	745.687	2026.61
	8.7035	748.64	7262.31		8.09366	695.32	1742.83
	8.7951	7667.83	6961.97		8.17886	597.795	1828.83
	8.8867	3903.18	4303.11		8.26405	566.857	2035.03
	8.9783	5109.87	3850.49		8.34925	621.306	2400.99
	9.0699	5018.43	6740.03		8.43445	662.457	2663.16
	9.1616	3004.57	8737.16		8.51964	697.865	2563.78
	9.2532	2674.43	9901.38		8.60484	660.603	2320.36
	9.3448	6978.13	14127		8.69004	569.041	2389.14
	9.4364	12943.6	18947.1		8.77523	509.678	2701.5
	9.528	18678.3	21179.6		8.86043	518.361	2831.7
	9.6196	39463.8	27296.4		8.94563	583.958	2879.48
	9.7112	56669.4	25807.6		9.03082	668.718	3339.97
	9.8029	56157.4	24737.9		9.11602	692.498	3440.9
	9.8945	55197.6	25517.4		9.20121	764.595	3067.68
	9.9861	49528	24250		9.28641	1019.84	2518.6
	10.0777	42345.8	24458		9.37161	1058.63	2141.61
	10.1693	43844.2	29059.3		9.4568	682.46	2110.57
	10.2609	42898	28060.6		9.542	385.576	2247.18
	10.3526	40888.7	27386.2		9.6272	306	2108
	10.4442	44554.8	25211.1
	10.5358	49054.1	24768.1
	10.6274	49892	18903.5
	10.719	40131	10838.2
	10.8106	30672.2	8544.73
	10.9022	24696.6	7394.73
	10.9939	14113.9	6842.18
	11.0855	8025.61	6657.85
	11.1771	7315.41	5247.71
	11.2687	6243.78	4657.65
	11.3603	6275.92	5251.53
	11.4519	2305.89	3292.55
	11.5436	2321.52	3158.48
	11.6352	1770.36	3626.75
	11.7268	1407.15	4812.74
	11.8184	6094.36	3409.47
	11.91	5604.47	2952.38
	12.0016	3608.02	3120.18
	12.0933	3373.96	3326.11
	12.1849	3621.41	4270.49
	12.2765	3001.32	3047.4
	12.3681	1412.18	1826.67
	12.4597	284.909	3979.76
	12.5513	1086.08	3231.79
	12.6429	2524.55	1892.59
	12.7346	9668.68	437.383
	12.8262	257.843	1928.36
	12.9178	2569.94	1169.42
	13.0094	2385.41	957.823
	13.101	5214.71	1638.58
	13.1926	1464.47	903.623
	13.2843	402.753	2006.17
	13.3759	625.908	1542.09
	13.4675	290.621	1787.85
	13.5591	3421.41	2330.2
	13.6507	2444.17	1409.33
	Fig. 1c-d
							Fig. 1c		Fig. 1d
		+NC					Puncta/surface		Colocalization
		ATG8a	LCAT4	Surface	puncta LCAT4 with ATG8 signal		ATG8a/µm²	LCAT4/µm²	% colocalization
	Image #1	7	3	13839	2		0.000505817	0.000216779	67
	Image #2	13	4	13733	4		0.000946625	0.000291269	100
	Image #3	15	1	13809	1		0.00108625	7.24165e-05	100
	Image #4	7	3	12520	1		0.000559105	0.000239617	33
	Image #5	16	1	12122	0		0.00131991	8.24946e-05	0
	Image #6	10	14	19409	11		0.000515225	0.000721315	79
	Image #7	32	22	15559	19		0.00205669	0.00141397	86
	Image #8	8	2	12073	2		0.000662636	0.000165659	100
	Image #9	22	0	11098	0		0.00198234	0	0
	Image #10	24	2	12503	1		0.00191954	0.000159962	50
	Image #11	14	13	10206	11		0.00137174	0.00127376	84
	Image #12	1	1	11832	1		8.45166e-05	8.45166e-05	100
	Image #13	9	7	13852	7		0.000649726	0.000505342	100
	Image #14	11	8	22751	7		0.000483495	0.000351633	88
	Image #15	14	10	11478	9		0.00121973	0.000871232	90
	Image #16	4	3	17074	3		0.000234274	0.000175706	100
	Image #17	17	5	20862	4		0.000814879	0.00023967	80
	Image #18	16	7	12475	7		0.00128257	0.000561122	100
	Image #19	16	13	20075	10		0.000797011	0.000647572	77
	Image #20	11	4	16744	3		0.000656952	0.000238892	75
	Image #21	14	0	15044	0		0.000930604	0	0
	Image #22	5	6	14750	2		0.000338983	0.00040678	33
	Image #23	8	1	11307	0		0.000707526	8.84408e-05	0
	Image #24	3	1	11885	1		0.000252419	8.41397e-05	100
	Image #25	13	4	19485	3		0.00066718	0.000205286	75
	Image #26	4	5	20070	3		0.000199302	0.000249128	60
	Image #27	6	2	5595	0		0.00107239	0.000357462	0
	Image #28	13	4	4448	0		0.00292266	0.000899281	0
	Image #29	9	2	6169	0		0.00145891	0.000324202	0
	Image #30	27	9	16149	9		0.00167193	0.00055731	100
	Image #31	10	5	6061	0		0.00164989	0.000824946	0
	Image #32	7	5	21333	0		0.00032813	0.000234379	0
	Image #33	0	1	13528	0		0	7.39208e-05	0
	Image #34	2	3	6967	0		0.000287068	0.000430601	0
	Image #35	14	18	5050	11		0.00277228	0.00356436	61
	Image #36	5	5	10710	5		0.000466853	0.000466853	100
	Image #37	1	1	8425	1		0.000118694	0.000118694	100
	Image #38	2	2	6987	2		0.000286246	0.000286246	100
	Image #39	8	7	10579	7		0.000756215	0.000661688	100
	Image #40	13	11	12033	10		0.00108036	0.000914153	91
						median	0.000731871	0.000288758	78
							Fig. 1c		Fig. 1d
		-NC 1h					Puncta/surface		Colocalization
		ATG8a	LCAT4	Surface	puncta LCAT4 with ATG8 signal		ATG8a/µm²	LCAT4/µm²	% colocalization
	Image #1	1	22	11625	1		8.60215e-05	0.00189247	5
	Image #2	5	21	6864	5		0.000728438	0.00305944	24
	Image #3	24	19	8924	14		0.00268938	0.00212909	74
	Image #4	30	4	12164	0		0.00246629	0.000328839	0
	Image #5	23	21	15608	16		0.0014736	0.00134546	76
	Image #6	17	14	11804	13		0.00144019	0.00118604	93
	Image #7	23	21	11004	16		0.00209015	0.0019084	76
	Image #8	40	2	11207	1		0.0035692	0.00017846	50
	Image #9	25	5	8987	0		0.0027818	0.000556359	0
	Image #10	21	6	8209	2		0.00255817	0.000730905	33
	Image #11	13	14	11953	11		0.00108759	0.00117125	79
	Image #12	15	10	17743	7		0.000845404	0.000563603	70
	Image #13	51	4	12267	3		0.0041575	0.000326078	75
	Image #14	32	1	13228	1		0.00241911	7.55972e-05	100
	Image #15	13	2	10777	2		0.00120627	0.00018558	100
	Image #16	6	9	13268	6		0.000452216	0.000678324	67
	Image #17	7	11	15319	6		0.000456949	0.000718063	55
	Image #18	9	9	14937	4		0.000602531	0.000602531	44
	Image #19	4	7	13071	2		0.000306021	0.000535537	29
	Image #20	4	12	8093	4		0.000494254	0.00148276	33
	Image #21	8	14	13879	7		0.00057641	0.00100872	50
	Image #22	3	7	9383	3		0.000319727	0.00074603	43
	Image #23	6	3	12905	3		0.000464936	0.000232468	100
	Image #24	8	10	13221	7		0.000605098	0.000756372	70
	Image #25	12	10	13487	8		0.000889746	0.000741455	80
	Image #26	8	9	12232	6		0.000654022	0.000735775	67
	Image #27	17	4	16366	3		0.00103874	0.000244409	75
	Image #28	5	10	12704	4		0.000393577	0.000787154	40
	Image #29	2	5	14153	2		0.000141313	0.000353282	40
	Image #30	6	6	12948	4		0.000463392	0.000463392	67
	Image #31	12	10	12799	9		0.000937573	0.000781311	90
	Image #32	9	8	11986	8		0.000750876	0.000667445	100
	Image #33	8	6	5433	6		0.00147248	0.00110436	100
	Image #34	8	7	8286	6		0.000965484	0.000844798	86
	Image #35	18	14	4767	14		0.00377596	0.00293686	100
	Image #36	14	12	8854	12		0.00158121	0.00135532	100
	Image #37	10	2	9203	2		0.0010866	0.00021732	100
	Image #38	27	18	12447	16		0.0021692	0.00144613	89
	Image #39	40	18	12030	17		0.00332502	0.00149626	94
						median	0.000965484	0.000741455	74
						upaired two-sided t.test vs +NC	0.0345117	0.00246612
							Fig. 1c		Fig. 1d
		-NC 3h + CA					Puncta/surface		Colocalization
		ATG8a	LCAT4	Surface	puncta LCAT4 with ATG8 signal		ATG8a/µm²	LCAT4/µm²	% colocalization
	Image #1	88	14	7200	10		0.0122222	0.00194444	69
	Image #2	123	81	6184	55		0.01989	0.0130983	68
	Image #3	125	87	6177	59		0.0202364	0.0140845	67
	Image #4	124	101	5914	69		0.0209672	0.0170781	68
	Image #5	155	93	8268	60		0.018747	0.0112482	65
	Image #6	108	90	8100	59		0.0133333	0.0111111	62
	Image #7	98	67	7848	54		0.0124873	0.00853721	81
	Image #8	72	59	7086	39		0.0101609	0.00832628	66
	Image #9	99	32	10871	4		0.0091068	0.00294361	13
	Image #10	162	98	8540	73		0.0189696	0.0114754	74
	Image #11	153	106	9295	81		0.0164605	0.011404	76
	Image #12	128	98	8617	77		0.0148544	0.0113729	79
	Image #13	138	54	9370	39		0.0147279	0.00576307	72
	Image #14	172	122	9190	83		0.018716	0.0132753	68
	Image #15	116	66	7503	55		0.0154605	0.00879648	83
	Image #16	152	125	8037	78		0.0189125	0.0155531	62
	Image #17	159	122	7784	76		0.0204265	0.0156732	62
	Image #18	93	83	6573	63		0.0141488	0.0126274	76
	Image #19	102	74	6196	58		0.0164622	0.0119432	78
	Image #20	80	67	7342	49		0.0108962	0.00912558	73
	Image #21	56	44	5831	32		0.00960384	0.00754587	72
	Image #22	97	59	17571	53		0.00552046	0.00335781	90
	Image #23	29	30	14147	28		0.0020499	0.00212059	93
	Image #24	74	61	20497	57		0.00361028	0.00297605	93
	Image #25	56	46	18887	41		0.002965	0.00243554	89
	Image #26	97	46	14302	45		0.00678227	0.00321633	98
	Image #27	107	28	20781	24		0.00514893	0.00134738	86
	Image #28	108	45	17188	40		0.00628345	0.00261811	89
	Image #29	80	51	21930	46		0.00364797	0.00232558	90
	Image #30	92	57	18460	49		0.00498375	0.00308776	86
						median	0.0129103	0.00866684	75
						upaired two-sided t.test vs +NC	6.5685e-18	1.31334e-14

## Sheet: Fig. 2
	Fig.2b
			+NC 3h			-NC 3h			-NC 3h +Wm					atg5
			number of puncta			number of puncta			number of puncta					number of puncta
	Independent exp.	independent root/image	GFP	RFP	surface (μm2)	GFP	RFP	surface (μm2)	GFP	RFP	surface (μm2)		independent root/image	RFP	surface (μm2)
	#1	#1	4	5	9439.02	15	8	6241.69	6	3	10402.4		r1-1	1	10725.3
		#2	0	0	8373.62	31	7	5352.41	5	6	6959.17		r2-1	0	14330
		#3	10	9	10164.7	25	1	7589.95	10	16	10654.8		r2-2	0	12663.9
		#4				56	22	8262.88	2	2	8782.56		r3-1	0	12831.2
		#5				58	5	7911.79	5	5	9944.41		r4-1	0	14242.1
		#6				47	15	9043.98					r5-1	0	17739.6
	#2	#1	7	6	6091.9	5	17	8241.01	2	2	8378.89
		#2	11	1	7385.2	33	20	8797.52	5	6	9253.37
		#3	3	3	7532.55	6	3	6104.9	7	11	5960.81
		#4				31	19	7437.24
	#3	#1				29	35	8110.64	3	5	8901.24
		#2				18	12	11895.4	3	5	6788.49
		#3				19	10	8767.65	4	4	7498.91
		#4				35	29	8831.1	5	9	9102.88
		#5				21	23	7109.94	5	5	7570.75
		#6				33	14	11111	11	13	6047.83
		#7				23	18	7738.81	11	6	6585.33
	#4	#1	4	4	10017.1	25	30	13744.3
		#2	3	4	11349.6	25	24	12974.8
		#3	3	4	15738	18	5	12561.5
		#4	3	3	14219.7
		#5	2	3	14299.5
		#6	6	6	14639.4
		#7
		puncta/μm2								puncta/μm2
		conditions:	+NC 3h		-NC 3h		-NC 3h +Wm			conditions:	atg5 -NC 3h
		Replicates	GFP	RFP	GFP	RFP	GFP	RFP		Replicates	LCAT4-RFP
	#1	#1	0.000423773	0.000529716	0.00240319	0.0012817	0.000576791	0.000288395		#1	9.32372e-05
		#2	0	0	0.00579178	0.00130782	0.000718477	0.000862172		#2	0
		#3	0.000983796	0.000885417	0.00329383	0.000131753	0.000938544	0.00150167		#3	0
		#4			0.0067773	0.00266251	0.000227724	0.000227724		#4	0
		#5			0.00733083	0.000631968	0.000502795	0.000502795		#5	0
		#6			0.00519683	0.00165856				#6	0
	#2	#7	0.00114907	0.000984914	0.000606722	0.00206285	0.000238695	0.000238695
		#8	0.00148947	0.000135406	0.00375106	0.00227337	0.000540344	0.000648413
		#9	0.000398271	0.000398271	0.000982817	0.000491409	0.00117434	0.00184539
		#10			0.00416821	0.00255471
	#3	#11			0.00357555	0.00431532	0.000337032	0.000561719
		#12			0.00151319	0.00100879	0.000441924	0.000736541
		#13			0.00216706	0.00114056	0.000533411	0.000533411
		#14			0.00396327	0.00328385	0.000549277	0.000988698
		#15			0.00295361	0.00323491	0.000660437	0.000660437
		#16			0.00297002	0.00126001	0.00181884	0.00214953
		#17			0.00297203	0.00232594	0.00167038	0.000911116
	#4	#18	0.000399315	0.000399315	0.00181893	0.00218272
		#19	0.000264327	0.000352435	0.00192681	0.00184974
		#20	0.000190622	0.000254162	0.00143295	0.000398041
		#21	0.000210975	0.000210975
		#22	0.000139865	0.000209797
		#23	0.000409854	0.000409854
		average	0.000504944	0.000397522	0.0032798	0.00180283	0.0007286	0.00084378			1.55395e-05
	GFP	t.test to -NC3h	1.97375e-05				1.08902e-05
	RFP	t.test to -NC3h		0.000136229				0.00385635
	Fig. 2c
		+N								-NC								-NC + Wm								atg5
																						signal intensity							signal intensity
	Independent exp.	independent root - image		Channel	surface (μm2)	cell periphery	vacuole lumen	vac/cyto		independent root - image		Channel	surface (μm2)	cell periphery	vacuole lumen	vac/cyto		independent root - image		Channel	surface (μm2)	cell periphery	vacuole lumen	vac/cyto		independent root - image		surface (μm2)	cell periphery	vacuole lumen	vac/cyto
	#1	r1-1	cell#1	GFP	26.805	14091.6	474.764	0.0336912	#1	r1-1	cell#1	GFP	18.271	4931.47	319.141	0.0647152	#1	r1-1	cell#1	GFP	16.556	12571.1	233.699	0.0185902		r1	cell#1	21.309	796.616	99.136	0.124446
				RFP	26.805	446.168	83.803	0.187828				RFP	18.271	617.08	591.152	0.957983				RFP	16.556	2077.72	454.123	0.218567			cell#2	21.309	564.513	100.485	0.178003
			cell#2	GFP	26.805	14968.9	1296.9	0.0866396			cell#2	GFP	18.271	3858.72	304.563	0.0789284			cell#2	GFP	16.556	9208.95	466.185	0.050623		r2-1	cell#1	12.705	998.907	164.882	0.165062
				RFP	26.805	421.496	141.314	0.335268				RFP	18.271	515.696	723.608	1.40317				RFP	16.556	1700.24	445.485	0.262013			cell#2	12.705	946.02	131.624	0.139134
																											cell#3	12.705	922.363	129.522	0.140424
			cell#3	GFP	26.805	13469.4	2214.1	0.16438			cell#3	GFP	18.271	4990.39	559.609	0.112137			cell#3	GFP	16.556	16853.1	539.748	0.0320266
				RFP	26.805	431.853	174.359	0.403746				RFP	18.271	657.186	756.745	1.15149				RFP	16.556	2328.17	1038.54	0.446075		r2-2	cell#1	22.409	1138.86	109.168	0.0958576
																											cell#2	22.409	2946.08	135.275	0.045917
		r1-2	cell#1	GFP	20.338	7302.58	391.462	0.053606		r1-2	cell#1	GFP	11.345	4608.84	591.352	0.128308			cell#4	GFP	16.556	26870.2	433.731	0.0161417
				RFP	20.338	315.498	79.179	0.250965				RFP	11.345	297.585	239.32	0.804207				RFP	16.556	2920.03	1009.36	0.345667		r3	cell#1	11.193	1263.7	94.314	0.0746332
																											cell#2	11.193	4020.4	171.538	0.0426669
			cell#2	GFP	20.338	7529.49	352.663	0.0468376			cell#2	GFP	11.345	2552.55	961.677	0.376752			cell#5	GFP	16.556	19732.5	473.598	0.0240009
				RFP	20.338	339.121	85.999	0.253594				RFP	11.345	351.468	254.162	0.723144				RFP	16.556	2126.41	797.665	0.375122		r4	cell#1	23.587	2372.14	121.975	0.0514197
																											cell#2	23.587	3745.1	235.395	0.0628541
			cell#3	GFP	20.338	9694.7	382.265	0.0394303			cell#3	GFP	11.345	3177.02	267.201	0.0841042		r1-2	cell#1	GFP	36.169	14706	343.63	0.0233666
				RFP	20.338	420.081	90.234	0.214801				RFP	11.345	263.334	273.329	1.03796				RFP	36.169	1355.5	341.974	0.252287		r5	cell#1	35.748	1898.26	247.678	0.130476
																											cell#2	35.748	3192.74	206.383	0.0646413
		r2	cell#1	GFP	17.565	16676.4	495.684	0.0297237		r2	cell#1	GFP	9.421	13698.6	1112.03	0.0811788			cell#2	GFP	36.169	5785.09	352.169	0.0608753			cell#3	35.748	3126.96	281.679	0.0900808
				RFP	17.565	703.866	115.891	0.164649				RFP	9.421	317.087	478.76	1.50987				RFP	36.169	1017.08	352.778	0.346854
			cell#2	GFP	17.565	12486.5	410.752	0.0328958			cell#2	GFP	9.421	7682.78	1384.8	0.180248			cell#3	GFP	36.169	17189.3	728.432	0.042377
				RFP	17.565	558.065	115.851	0.207594				RFP	9.421	310.05	309.186	0.997213				RFP	36.169	2045.55	621.177	0.303673
			cell#3	GFP	17.565	16023.5	773.075	0.0482462			cell#3	GFP	7.767	12814.4	797.79	0.0622575		r2	cell#1	GFP	16.723	2870.28	202.779	0.0706479
				RFP	17.565	774.915	166.068	0.214305				RFP	7.767	359.142	447.032	1.24472				RFP	16.723	1021.89	339.542	0.33227
	#2	r3	cell#1	GFP	6.191	708.792	66.105	0.0932643		r3	cell#1	GFP	9.131	25268.3	2303.87	0.0911765			cell#2	GFP	16.723	5559.37	316.603	0.0569494
				RFP	6.191	1560.03	190.302	0.121987				RFP	9.131	363.795	499.1	1.37193				RFP	16.723	1402.36	424.359	0.302603
			cell#2	GFP	6.191	420.391	33.873	0.080575			cell#2	GFP	9.131	20166	948.044	0.047012			cell#3	GFP	16.723	4699.05	877.37	0.186712
				RFP	6.191	1186.66	240.938	0.203039				RFP	9.131	442.624	604.65	1.36606				RFP	16.723	1593.98	667.297	0.418635
			cell#3	GFP	6.191	768.507	20.004	0.0260297			cell#3	GFP	9.131	14738	1615.33	0.109603		r3	cell#1	GFP	25.129	4128.21	217.108	0.0525913
				RFP	6.191	782.22	149.553	0.19119				RFP	9.131	381.02	481.291	1.26316				RFP	25.129	887.277	356.831	0.402164
		r4	cell#1	GFP	9.705	433.464	39.73	0.091657	#2	r4-1	cell#1	GFP	12.318	20420.8	1314.47	0.0643691			cell#2	GFP	25.129	16323	370.222	0.022681
				RFP	9.705	1408.39	205.861	0.146168				RFP	12.318	369.173	129.368	0.350426				RFP	25.129	2516.57	436.586	0.173484
			cell#2	GFP	9.705	1466.75	62.321	0.0424891			cell#2	GFP	12.318	9514.56	503.476	0.0529164			cell#3	GFP	25.129	7129.09	426.199	0.0597831
				RFP	9.705	376.878	174.041	0.461797				RFP	12.318	529.979	97.825	0.184583				RFP	25.129	1531.34	564.292	0.368495
			cell#3	GFP	9.705	1107.44	35.684	0.0322222			cell#3	GFP	12.318	13666	133.234	0.00974933			cell#4	GFP	25.129	13590.9	577.65	0.0425029
				RFP	9.705	370.008	286.806	0.775135				RFP	12.318	412.488	105.974	0.256914				RFP	25.129	2359.33	439.685	0.18636
			cellule#4	GFP	9.705	339.687	25.785	0.0759081		r5	cell#1	GFP	3.462	12549.2	2152.29	0.171507	#2	r4	cell#1	GFP	19.206	5366.64	290.47	0.0541251
				RFP	9.705	295.251	152.093	0.515131				RFP	3.462	571.979	263.405	0.460515				RFP	19.206	508.221	153.041	0.301131
		r5	cell#1	GFP	20.207	266.905	20.792	0.0779004			cell#2	GFP	3.462	24305.3	3041.23	0.125126			cell#2	GFP	19.206	5964.96	363.716	0.0609755
				RFP	20.207	655.47	77.454	0.118166				RFP	3.462	1187.56	418.453	0.352363				RFP	19.206	431.342	151.595	0.35145
			cell#2	GFP	20.207	348.47	46.12	0.13235			cell#3	GFP	3.462	17663.8	2482.9	0.140564			cell#3	GFP	19.206	13077.3	864.546	0.0661105
				RFP	20.207	1212.52	172.147	0.141975				RFP	3.462	625.661	315.623	0.504463				RFP	19.206	804.011	206.066	0.256297
			cell#3	GFP	20.207	434.926	39.092	0.089882		r4-2	cell#1	GFP	5.545	3468.54	1348.43	0.38876			cell#1	GFP	22.559	12329.5	981.54	0.079609
				RFP	20.207	675.492	90.302	0.133683				RFP	5.545	390.499	139.139	0.356311		r5		RFP	22.559	782.651	305.429	0.390249
	#4	r6	Cell#1	GFP	9.426	5439.66	174.293	0.0320412			cell#2	GFP	5.545	5193.35	432.188	0.0832194			cell#2	GFP	22.559	11929.3	868.877	0.0728353
				RFP	9.426	2278.71	424.286	0.186196				RFP	5.545	294.623	239.06	0.81141				RFP	22.559	1162.36	454.011	0.390593
			Cell#2	GFP	9.426	8341.17	132.444	0.0158783			cell#3	GFP	5.545	7610.58	439.123	0.0576991			cell#3	GFP	22.559	19866.4	1849.78	0.0931112
				RFP	9.426	3315.2	245.983	0.0741986				RFP	5.545	191.996	133.187	0.693697				RFP	22.559	1534.26	676.518	0.440941
			Cell#3	GFP	9.426	5509.42	157.253	0.0285426		r6	cell#1	GFP	7.825	7156.14	1757.7	0.245621			cell#1	GFP	6.475	5315.62	235.729	0.0443465
				RFP	9.426	2442.76	185.423	0.0759072				RFP	7.825	194.396	200.28	1.03027		r6		RFP	6.475	523.426	143.771	0.274673
		r7	Cell#1	GFP	8.1	4502.99	537.386	0.11934			cell#2	GFP	7.825	8603.14	468.823	0.0544944			cell#2	GFP	6.475	5586.76	143.487	0.0256834
				RFP	8.1	1510.35	539.617	0.357279				RFP	7.825	215.292	164.983	0.766322				RFP	6.475	736.89	100.942	0.136984
			Cell#2	GFP	8.1	8215.68	215.751	0.0262609			cell#3	GFP	7.825	8522.06	852.203	0.0999997			cell#3	GFP	6.475	8168.59	204.399	0.0250226
				RFP	8.1	3583	682.061	0.19036				RFP	7.825	170.751	143.973	0.843175				RFP	6.475	916.528	84.218	0.0918881
			Cell#3	GFP	8.1	9760.44	249.029	0.0255141	#3	r7	cell#1	GFP	16.266	11279.4	736.9	0.0653316	#3	r7-1	cell#1	GFP	27.067	2494.63	239.462	0.095991
				RFP	8.1	4299.99	366.908	0.0853277				RFP	16.266	630.362	1019.23	1.6169				RFP	27.067	994.617	375.852	0.377886
		r8	Cell#1	GFP	8.1	3819.04	214.375	0.0561332			cell#2	GFP	16.266	22775.9	1308.89	0.0574681			cell#2	GFP	27.067	3613.29	325.433	0.0900655
				RFP	8.1	1965.76	655.306	0.33336				RFP	16.266	2428.04	1397.99	0.575768				RFP	27.067	1772.71	454.373	0.256315
			Cell#2	GFP	8.1	9033.67	263.749	0.0291962			cell#3	GFP	16.266	13487.6	1221.89	0.0905941			cell#3	GFP	27.067	2411.13	166.607	0.0690991
				RFP	8.1	4528.04	529.712	0.116985				RFP	16.266	816.571	1183.68	1.44957				RFP	27.067	1370.23	381.572	0.278474
			Cell#3	GFP	8.1	6746.61	636.061	0.0942786			cell#4	GFP	16.266	12762.2	791.752	0.062039			cell#4	GFP	27.067	2435.46	220.924	0.0907114
				RFP	8.1	3573.43	1219.31	0.341216				RFP	16.266	856.094	1051.26	1.22797				RFP	27.067	1317.52	325.466	0.24703
										r8-1	cell#1	GFP	10.888	8029.36	765.204	0.0953008			cell#1	GFP	7.396	1214.16	154.528	0.127272
												RFP	10.888	613.463	489.504	0.797936		r7-2		RFP	7.396	983.863	219.412	0.223011
											cell#2	GFP	10.888	7293.32	659.898	0.0904798			cell#2	GFP	7.396	2681.37	57.118	0.0213018
												RFP	10.888	686.325	424.844	0.619013				RFP	7.396	1611.39	135.429	0.084045
											cell#3	GFP	10.888	6965.1	477.864	0.0686084			cell#3	GFP	7.396	3696.78	115.607	0.0312724
												RFP	10.888	728.142	390.462	0.536244				RFP	7.396	1208.96	127.209	0.105222
										r8-2	cell#1	GFP	15.025	5096.16	785.759	0.154186			cell#1	GFP	20.904	6662.21	229.843	0.0344995
												RFP	15.025	648.989	317.552	0.489303		r8-1		RFP	20.904	2598.88	567.666	0.218427
											cell#2	GFP	12.064	3805.16	264.64	0.0695476			cell#2	GFP	20.904	4055.03	357.199	0.0880879
												RFP	12.064	681.466	451.308	0.66226				RFP	20.904	1743.39	512.326	0.293868
											cell#3	GFP	12.347	5475.32	730.962	0.133501			cell#3	GFP	20.904	4234.33	163.241	0.0385518
												RFP	12.347	856.729	481.084	0.561536				RFP	20.904	1568.26	461.611	0.294346
									#4	r9	Cell#1	GFP	12.053	3113.71	232.682	0.0747282			cell#1	GFP	17.202	1999.13	74.504	0.0372682
												RFP	12.053	843.723	1641.29	1.94529		r8-2		RFP	17.202	1178.01	257.876	0.218908
											Cell#2	GFP	12.053	4955.42	252.766	0.051008			cell#2	GFP	17.202	4214.78	100.408	0.0238228
												RFP	12.053	932.592	1703.7	1.82684				RFP	17.202	1839.45	235.744	0.12816
											Cell#3	GFP	12.053	3615.33	201.177	0.0556455			cell#3	GFP	17.202	6432.21	87.629	0.0136235
												RFP	12.053	1149.75	1046.99	0.910624					17.202	2044.69	266.278	0.130229
										r10	Cell#1	GFP	10.206	4823.27	224.927	0.0466337
												RFP	10.206	868.166	1297.07	1.49404
											Cell#2	GFP	10.206	4916.17	283.27	0.05762
												RFP	10.206	925.171	1604.75	1.73454
											Cell#3	GFP	10.206	7790.81	233.704	0.0299974
												RFP	10.206	964.823	1581.71	1.63938
										r11	Cell#1	GFP	17.45	3191.46	525.823	0.164759
												RFP	17.45	733.341	1565.87	2.13525
											Cell#2	GFP	17.45	3020.05	299.386	0.0991329
												RFP	17.45	810.371	1938.65	2.3923
											Cell#3	GFP	17.45	3318.14	289.584	0.0872729
												RFP	17.45	546.016	1241.51	2.27376
					Signal ratio cell periphery/vacuolar lumen
					+NC 3h	-NC 3h	-NC 3h +Wm	+NC 3h	-NC 3h	-NC 3h +Wm			atg5 -NC 3h
					GFP	GFP	GFP	RFP	RFP	RFP			RFP
			#1	#1	0.0336912	0.0647152	0.0185902	0.187828	0.957983	0.218567		#1	0.124446
				#2	0.0866396	0.0789284	0.050623	0.335268	1.40317	0.262013		#2	0.178003
				#3	0.16438	0.112137	0.0320266	0.403746	1.15149	0.446075		#3	0.165062
				#4	0.053606	0.128308	0.0161417	0.250965	0.804207	0.345667		#4	0.139134
				#5	0.0468376	0.376752	0.0240009	0.253594	0.723144	0.375122		#5	0.140424
				#6	0.0394303	0.0841042	0.0233666	0.214801	1.03796	0.252287		#6	0.0958576
				#7	0.0297237	0.0811788	0.0608753	0.164649	1.50987	0.346854		#7	0.045917
				#8	0.0328958	0.180248	0.042377	0.207594	0.997213	0.303673		#8	0.0746332
				#9	0.0482462	0.0622575	0.0706479	0.214305	1.24472	0.33227		#9	0.0426669
				#10		0.0911765	0.0569494		1.37193	0.302603		#10	0.0514197
				#11		0.047012	0.186712		1.36606	0.418635		#11	0.0628541
				#12		0.109603	0.0525913		1.26316	0.402164		#12	0.130476
				#13			0.022681			0.173484		#13	0.0646413
				#14			0.0597831			0.368495		#14	0.0900808
				#15			0.0425029			0.18636
			#2	#16	0.0932643	0.0643691	0.0541251	0.121987	0.350426	0.301131		average	0.100401
				#17	0.080575	0.0529164	0.0609755	0.203039	0.184583	0.35145
				#18	0.0260297	0.00974933	0.0661105	0.19119	0.256914	0.256297
				#19	0.091657	0.171507	0.079609	0.146168	0.460515	0.390249
				#20	0.0424891	0.125126	0.0728353	0.461797	0.352363	0.390593
				#21	0.0322222	0.140564	0.0931112	0.775135	0.504463	0.440941
				#22	0.0759081	0.38876	0.0443465	0.515131	0.356311	0.274673
				#23	0.0779004	0.0832194	0.0256834	0.118166	0.81141	0.136984
				#24	0.13235	0.0576991	0.0250226	0.141975	0.693697	0.0918881
				#25	0.089882	0.245621		0.133683	1.03027
				#26		0.0544944			0.766322
				#27		0.0999997			0.843175
			#3	#28		0.0653316	0.095991		1.6169	0.377886
				#29		0.0574681	0.0900655		0.575768	0.256315
				#30		0.0905941	0.0690991		1.44957	0.278474
				#31		0.062039	0.0907114		1.22797	0.24703
				#32		0.0953008	0.127272		0.797936	0.223011
				#33		0.0904798	0.0213018		0.619013	0.084045
				#34		0.0686084	0.0312724		0.536244	0.105222
				#35		0.154186	0.0344995		0.489303	0.218427
				#36		0.0695476	0.0880879		0.66226	0.293868
				#37		0.133501	0.0385518		0.561536	0.294346
				#38			0.0372682			0.218908
				#39			0.0238228			0.12816
				#40			0.0136235			0.130229
			#4	#41	0.0320412	0.0747282		0.186196	1.94529
				#42	0.0158783	0.051008		0.0741986	1.82684
				#43	0.0285426	0.0556455		0.0759072	0.910624
				#44	0.11934	0.0466337		0.357279	1.49404
				#45	0.0262609	0.05762		0.19036	1.73454
				#46	0.0255141	0.0299974		0.0853277	1.63938
				#47	0.0561332	0.164759		0.33336	2.13525
				#48	0.0291962	0.0991329		0.116985	2.3923
				#49	0.0942786	0.0872729		0.341216	2.27376
				average	0.0608897	0.103821	0.0552231	0.242923	1.05418	0.276335
				t.test to -NC	0.0076068		0.000676158	2.65505e-10		3.26512e-12
	Fig. 2e
						Normalized to max
	Exp#1		RFP	Total prot.		RFP	Total prot.		RFP/Total prot.
		+ NC 3h	8446	93182		1	0.928431		1.07709
		- NC 3h	8076	100365		0.956192	1		0.956192
	Exp#2		RFP	Total prot.		RFP	Total prot.		RFP/Total prot.
		+ NC 3h	1247	62730		0.37091	0.957038		0.387561
		- NC 3h	3362	65546		1	1		1
	Exp#3
			RFP	Total prot.		RFP	Total prot.		RFP/Total prot.
		+ NC 3h	12472	49762		1	0.939384		1.06453
		- NC 3h	4648	52973		0.372675	1		0.372675
		RFP/Total prot.
			+ NC 3h	- NC 3h
		Exp#1	1.07709	0.956192
		Exp#2	0.387561	1
		Exp#3	1.06453	0.372675
		average	0.843058	0.776289
		stdevd	0.394522	0.350226

## Sheet: Fig. 3
	Fig. 3b
		#1		GFP-8a	GFP	GFP/GFP-8a	Normalized to WT -NC=1			WT+N	WT-N	WT-NC	lcat4 +N	lcat4 -N	lcat4 -NC
		WT	+N	6399	2615.33	0.408708	0.116971		#1	0.116971		1	0.0744924		0.776075
			-NC	1880.84	6571.83	3.49409	1						0.0697136		0.786111
		lcat4#1	+N	4967.71	1293.01	0.260283	0.0744924		#2	0.0793128		1	0.0923686		1.33226
			-NC	2737.45	7423.07	2.71168	0.776075						0.0787028		0.99708
		lcat4#2	+N	8224.02	2003.26	0.243586	0.0697136		#3	0.235445		1	0.100142		0.941218
			-NC	2536.03	6965.83	2.74674	0.786111						0.0892629		1.0287
									#4	0.0956521		1	0.0582425		0.51134
		#2		GFP-8a	GFP	GFP/GFP-8a	Normalized to WT -NC=1						0.0681962		0.642456
		WT	+N	5216.23	1313.01	0.251717	0.0793128		#5	0.0481113	2.64526	1	0.065856	1.23569	1.038
			-NC	2173.5	6898.07	3.17372	1		#6	0.0549037	0.865277	1	0.103019	0.671867	0.368073
		lcat4#1	+N	5218.18	1529.72	0.293152	0.0923686		#7	0.255123	1.66707	1	0.120991	1.09939	0.802063
			-NC	2095.08	8858.49	4.22823	1.33226		#8	0.165185	1.18308	1	0.11259	1.59491	0.901483
		lcat4#2	+N	8358.49	2087.79	0.249781	0.0787028		#9	0.160419	1.58714	1	0.119727	1.07251	1.22901
			-NC	2283.08	7224.71	3.16445	0.99708		#10	0.260824	1.20927	1	0.170955	0.509785	1.29866
									#11	0.334061	1.56276	1	0.221462	0.63439	2.27363
		#3		GFP-8a	GFP	GFP/GFP-8a	Normalized to WT -NC=1		#12	0.236296	0.641359	1	0.125571	2.49764	1.29705
		WT	+N	8910.37	5086.64	0.570868	0.235445
			-NC	3153	7644.88	2.42463	1					Mann-Whitney to WT	0.0904	0.3282
		lcat4#1	+N	7594.15	1843.91	0.242807	0.100142					one sample t.test to WT			0.9003
			-NC	2187.91	4993.05	2.28211	0.941218
		lcat4#2	+N	6452.66	1396.55	0.21643	0.0892629
			-NC	3011.98	7512.54	2.49422	1.0287
		#4		GFP-8a	GFP	GFP/GFP-8a	Normalized to WT -NC=1
		WT	+N	4782.4	2167.08	0.453137	0.0956521
			-NC	1646.84	7801.66	4.73735	1
		lcat4#1	+N	6373.95	1758.67	0.275915	0.0582425
			-NC	2083.67	5047.47	2.42239	0.51134
		lcat4#2	+N	5827.3	1882.62	0.323069	0.0681962
			-NC	1659.13	5049.64	3.04354	0.642456
		#5		GFP-ATG8a	GFP libre	GFP/GFP-8a	Normalized to WT -NC=1
		WT	+N	5521.95	872.82	0.158064	0.0481113
			-N	633.406	5504.71	8.69065	2.64526
			-NC	1749.26	5746.95	3.28537	1
		lcat4	+N	5121.35	1108.06	0.216361	0.065856
			-N	562.263	2282.62	4.0597	1.23569
			-NC	494.092	1684.96	3.41022	1.038
		#6		GFP-ATG8a	GFP libre	GFP/GFP-8a	Normalized to WT -NC=1
		WT	+N	7171.88	2081.5	0.29023	0.0549037
			-N	1682.13	7694.07	4.574	0.865277
			-NC	1704.84	9012.08	5.28617	1
		lcat4	+N	5337.52	2906.69	0.544577	0.103019
			-N	1186.77	4214.93	3.5516	0.671867
			-NC	2586.4	5032.35	1.9457	0.368073
		#X		GFP-ATG8a	GFP libre	GFP/GFP-8a	Normalized to WT -NC=1
		WT#1	+N	7298.51	4588.68	0.628715
			-N	775.991	9837.17	12.6769
		lcat4#1	+N	10149.4	828.82	0.0816621
			-N	469.92	4202.3	8.94258
		WT#2	+N	9019.65	3904.1	0.432844
			-N	2165.28	7218.35	3.33368
		lcat4#2	+N	5145.39	3349.98	0.651065
			-N	1234.65	5878.28	4.76109
		#7		GFP-ATG8a	GFP libre	GFP/GFP-8a	Normalized to WT -NC=1
		lcat4	+N	10266.1	2073.5	0.201974	0.120991
			-N	1993.68	3658.91	1.83525	1.09939
			-NC	4004.3	5361.4	1.33891	0.802063
		WT	+N	13582.3	5784.52	0.425886	0.255123
			-N	2937.03	8173.47	2.7829	1.66707
			-NC	5529	9229.76	1.66934	1
		#8		GFP-ATG8a	GFP libre	GFP/GFP-8a	Normalized to WT -NC=1
		lcat4	+N	7290.07	3109.45	0.426532	0.11259
			-N	723.042	4368.69	6.0421	1.59491
			-NC	1240.36	4235.98	3.41514	0.901483
		WT	+N	8785.56	5497.81	0.625778	0.165185
			-N	1634.72	7326.69	4.48193	1.18308
			-NC	2133.38	8081.98	3.78835	1
		#9		GFP-ATG8a	GFP libre	GFP/GFP-8a	Normalized to WT -NC=1
		lcat4	+N	5229.64	3460.81	0.661768	0.119727
			-N	984.234	5834.64	5.9281	1.07251
			-NC	858.991	5835.23	6.79312	1.22901
		WT	+N	7645.54	6779.18	0.886684	0.160419
			-N	943.527	8277.17	8.77259	1.58714
			-NC	1584.84	8759.88	5.52729	1
		#10		GFP-ATG8a	GFP libre	GFP/GFP-8a	Normalized to WT -NC=1
		WT	+N	12277.9	9634.75	0.784725	0.260824
			-N	3567.95	12981.1	3.63825	1.20927
			-NC	3297.07	9919.7	3.00864	1
		lcat4	+N	6530.7	3359	0.51434	0.170955
			-N	4367.61	6698.85	1.53376	0.509785
			-NC	3120.95	12194.2	3.90719	1.29866
		#11		GFP-ATG8a	GFP libre	GFP/GFP-8a	Normalized to WT -NC=1
		WT	+N	10393.4	3469.71	0.333838	0.334061
			-N	4859.42	7589.05	1.56172	1.56276
			-NC	8095.22	8089.8	0.999331	1
		lcat4	+N	12585.7	2785.4	0.221314	0.221462
			-N	4752.05	3012.64	0.633966	0.63439
			-NC	2273.67	5166.02	2.27211	2.27363
		#12		GFP-ATG8a	GFP libre	GFP/GFP-8a	Normalized to WT -NC=1
		WT	+N	16946.3	4159.54	0.245454	0.236296
			-N	8596.53	5727.15	0.666216	0.641359
			-NC	7798.34	8100.58	1.03876	1
		lcat4	+N	17511.1	2284.1	0.130438	0.125571
			-N	2653.86	6885.29	2.59444	2.49764
			-NC	5193.61	6997.46	1.34732	1.29705
	Fig.3d
		+NC											-NC 3h
		WT					lcat4						WT					lcat4
		Independent root	Independent image	puncta	Surface (µm²)	punctas/µm²	Independent root	Independent image	puncta	Surface (µm²)	punctas/µm²		Independent root	Independent image	puncta	Surface (µm²)	punctas/µm²	Independent root	Independent image	puncta	Surface (µm²)	punctas/µm²
		R1	#1	6	15434	0.00038875	R1	#1	4	19825	0.00020177		R1	#1	21	13294	0.00157966	R1	#1	17	18590	0.00091447
			#2	10	11843	0.00084438		#2	11	16302	0.00067476			#2	25	16802	0.00148792		#2	16	16226	0.00098607
			#3	7	18483	0.00037873		#3	8	14996	0.00053348			#3	17	13672	0.00124342		#3	9	9317	0.00096598
			#4	12	11844	0.00101317		#4	6	13373	0.00044867			#4	19	12448	0.00152635		#4	19	19714	0.00096378
			#5	9	15459	0.00058219		#5	12	14141	0.0008486			#5	21	13934	0.0015071		#5	18	13373	0.001346
		R2	#1	5	22976	0.00021762	R2	#1	4	16300	0.0002454		R2	#1	17	14877	0.0011427	R2	#1	19	20342	0.00093403
		R3	#1	6	14947	0.00040142	R3	#1	9	13127	0.00068561			#2	18	14234	0.00126458		#2	15	13219	0.00113473
			#2	3	21797	0.00013763		#2	5	11254	0.00044429			#3	17	14595	0.00116478		#3	21	10804	0.00194372
			#3	9	14815	0.00060749		#3	3	15390	0.00019493		R3	#1	29	21235	0.00136567		#4	13	10715	0.00121325
		R4	#1	2	17151	0.00011661		#4	12	12119	0.00099018			#2	16	16073	0.00099546		#5	9	12834	0.00070126
			#2	2	20375	9.816e-05	R4	#1	6	16102	0.00037262			#3	21	9775	0.00214834	R3	#1	4	13657	0.00029289
			#3	6	22257	0.00026958		#2	4	11322	0.00035329			#4	20	12976	0.00154131	R4	#1	26	17591	0.00147803
			#4	14	22708	0.00061652	R5	#1	5	12970	0.00038551		R4	#1	24	20046	0.00119725		#2	17	13935	0.00121995
		R5	#1	3	11858	0.00025299		#2	6	8791	0.00068252			#2	26	17614	0.0014761		#3	20	14882	0.00134391
			#2	7	14006	0.00049979		#3	4	12639	0.00031648			#3	10	15783	0.00063359	R5	#1	18	14035	0.00128251
		R6	#1	4	16933	0.00023623		#4	3	12415	0.00024164		R5	#1	18	12745	0.00141232		#2	9	10512	0.00085616
			#2	3	16989	0.00017658		#5	6	12774	0.0004697			#2	8	10559	0.00075765	R6	#1	33	14326	0.0023035
			#3	3	13567	0.00022112	R6	#1	1	11444	8.7382e-05			#3	11	15943	0.00068996		#2	28	13652	0.00205098
			#4	2	11377	0.00017579		#2	2	14742	0.00013567			#4	3	15070	0.00019907		#3	39	14004	0.00278492
			#5	5	12354	0.00040473		#3	4	14463	0.00027657			#5	2	14406	0.00013883		#4	57	11826	0.00481989
		R7	#1	10	19016	0.00052587		#4	1	14037	7.124e-05		R6	#1	38	12051	0.00315327		#5	15	15466	0.00096987
			#2	7	20222	0.00034616		#5	1	11156	8.9638e-05			#2	33	13305	0.00248027	R7	#1	60	14509	0.00413536
			#3	11	14616	0.0007526	R7	#1	2	11220	0.00017825			#3	30	12601	0.00238076		#2	68	16538	0.00411174
			#4	9	17347	0.00051882		#2	4	12225	0.0003272			#4	39	14854	0.00262556		#3	53	17587	0.00301359
			#5	8	17080	0.00046838		#3	1	9290	0.00010764			#5	40	14538	0.00275141		#4	41	21709	0.00188862
		R8	#1	5	21274	0.00023503		#4	2	12455	0.00016058		R7	#1	36	20063	0.00179435		#5	26	13324	0.00195137
			#2	8	22071	0.00036247		#5	1	13593	7.3567e-05			#2	23	12253	0.00187709	R8	#1	67	16746	0.00400096
			#3	11	19961	0.00055107	R8	#1	22	14522	0.00151494			#3	30	11130	0.00269542		#2	55	16203	0.00339443
			#4	14	22894	0.00061151		#2	19	11976	0.00158651			#4	34	9536	0.00356544		#3	48	19167	0.0025043
			#5	13	23371	0.00055624		#3	11	14716	0.00074749			#5	30	19500	0.00153846		#4	45	19690	0.00228542
		R9	#1	8	18171	0.00044026		#4	10	13362	0.00074839		R8	#1	27	16301	0.00165634		#5	28	16550	0.00169184
			#2	8	10135	0.00078934		#5	5	15063	0.00033194			#2	34	17194	0.00197743	R9	#1	61	15705	0.00388411
			#3	7	11233	0.00062316	R9	#1	16	21446	0.00074606			#3	53	14992	0.00353522		#2	50	14943	0.00334605
			#4	10	9459	0.00105719		#2	11	21933	0.00050153			#4	62	13995	0.00443015		#3	39	14318	0.00272384
			#5	10	10691	0.00093537		#3	12	17884	0.00067099			#5	92	13850	0.0066426		#4	29	13304	0.0021798
		R10	#1	7	16459	0.0004253		#4	11	17640	0.00062358							R10	#1	46	21519	0.00213765
			#2	7	16941	0.0004132													#2	73	19898	0.00366871
			#3	5	11443	0.00043695													#3	31	20402	0.00151946
			#4	7	11942	0.00058617													#4	54	21294	0.00253593
			#5	7	13312	0.00052584
																					t.test	0.5056
										t.test	0.9531
	Fig.3e
			Condition -NC 3h + 2h cA
			WT					lcat4
			Independent root-image	Independent cell	puncta	Surface (µm²)	punctas/µm²	Independent root-image	Independent cell	puncta	Surface (µm²)	punctas/µm²
			R1-1	Cell1	34	2992	0.0114	R1-1	stack1-Cell1	21	3143	0.0067
				Cell2	32	2963	0.0108		stack1-Cell2	43	2615	0.01644
				Cell3	25	2852	0.0088	R1-2	Cell1	32	1618	0.0198
			R1-2	Cell1	36	3543	0.01016	R1-3	Cell1	34	4080	0.00833
			R2-1	stack1-Cell1	12	1221	0.0098	R1-4	Cell1	29	3640	0.008
				stack1-Cell2	39	3207	0.0122	R1-5	stack1-Cell1	16	2386	0.0067
				stack2-Cell1	13	1293	0.0101		stack1-Cell2	18	1587	0.0113
				stack2-Cell2	36	3105	0.0116		stack2-Cell1	22	2033	0.0108
				stack3-Cell1	21	2229	0.009		stack2-Cell2	15	1504	0.01
				stack3-Cell2	37	3066	0.012		stack3-Cell1	26	1977	0.013
			R2-2	stack2-Cell1	34	3405	0.01		stack3-Cell2	13	1337	0.01
				stack2-Cell2	18	2835	0.006	R2-1	stack1-Cell1	55	4404	0.012
				stack3-Cell1	27	3585	0.008		stack1-Cell2	63	4006	0.016
				stack3-Cell2	18	2872	0.006		stack2-Cell1	76	4539	0.017
			R2-3	stack1-Cell1	27	3554	0.008		stack2-Cell2	76	3875	0.02
				stack2-Cell1	30	2476	0.0121		stack3-Cell1	76	4552	0.0167
				stack2-Cell2	32	3531	0.0091		stack3-Cell2	82	3909	0.021
				stack3-Cell1	29	2383	0.0122	R2-2	stack1-Cell1	23	1833	0.0125
				stack3-Cell2	28	3476	0.0081		stack1-Cell2	36	2097	0.0172
			R2-4	Cell1	25	2679	0.009		stack1-Cell3	14	915	0.015
				Cell2	37	2474	0.01		stack2-Cell1	53	2740	0.02
				Cell3	34	2716	0.01		stack2-Cell2	17	908	0.02
			R3-1	stack1-Cell1	22	1725	0.0128		stack3-Cell1	38	1779	0.0214
				stack1-Cell2	36	1939	0.0186		stack3-Cell2	40	2566	0.0156
				stack2-Cell1	23	1774	0.013		stack3-Cell3	14	946	0.0148
				stack2-Cell2	34	1888	0.018	R2-3	stack2-Cell1	41	3047	0.013
				stack3-Cell1	22	1827	0.01204		stack2-Cell2	21	889	0.02362
				stack3-Cell2	30	2019	0.01486		stack3-Cell1	25	2205	0.01134
			R3-2	stack1-Cell1	41	3618	0.011		stack3-Cell2	27	1681	0.016
				stack1-Cell2	31	3466	0.0089	R2-4	stack2-Cell1	31	3063	0.0101
				stack2-Cell1	51	3562	0.0143		stack2-Cell2	33	4008	0.0082
				stack2-Cell2	30	3247	0.0092		stack3-Cell1	36	4274	0.0084
				stack3-Cell1	49	3422	0.0143	R3-1	stack2-Cell1	53	2204	0.024
				stack3-Cell2	8	592	0.0135		stack2-Cell2	47	2299	0.0204
			R3-3	Cell1	42	2856	0.0147		stack3-Cell1	52	2407	0.0216
				Cell2	36	3205	0.0112		stack3-Cell2	54	2511	0.0215
			R3-4	Cell1	31	2883	0.0108	R3-2	stack1-Cell1	75	3144	0.0239
				Cell2	16	1602	0.01		stack2-Cell1	68	3115	0.0218
				Cell3	30	3067	0.0098		stack3-Cell1	75	3459	0.0217
			R3-5	Cell1	35	3799	0.0092	R3-3	stack1-Cell1	62	3654	0.017
				Cell2	30	3840	0.0078		stack1-Cell2	16	815	0.0196
				Cell3	33	3991	0.0083		stack2-Cell1	63	3592	0.0175
			R4-1	Cell1	12	720	0.0167		stack2-Cell2	17	846	0.0201
				Cell2	48	2114	0.0227		stack3-Cell1	60	3486	0.0172
				Cell3	29	1946	0.0149		stack3-Cell2	20	771	0.0259
			R4-2	Cell1	49	3894	0.0126	R3-4	stack1-Cell1	68	3626	0.0188
				Cell2	54	3609	0.015		stack2-Cell1	20	1153	0.0173
			R4-3	stack1-Cell1	59	3424	0.0172		stack2-Cell2	38	2490	0.0153
				stack2-Cell1	53	3622	0.0146		stack2-Cell3	19	622	0.0305
				stack2-Cell2	11	617	0.0178	R3-5	stack1-Cell1	37	2208	0.0168
				stack3-Cell1	52	3483	0.0149		stack2-Cell1	48	2593	0.0185
				stack4-Cell1	53	3147	0.0168		stack2-Cell2	60	3366	0.0178
				stack4-Cell2	14	482	0.029		stack2-Cell3	40	2734	0.0146
				stack4-Cell3	60	2819	0.0213		stack3-Cell1	50	2544	0.0197
			R4-4	stack1-Cell1	32	1199	0.0267		stack3-Cell2	52	3298	0.0158
				stack1-Cell2	110	4782	0.023		stack3-Cell3	56	3102	0.0181
				stack2-Cell1	45	2143	0.021	R4-1	stack1-Cell1	52	2164	0.024
				stack2-Cell2	29	1362	0.0213		stack1-Cell2	56	2535	0.0221
				stack2-Cell3	89	4596	0.0194		stack2-Cell1	37	3253	0.0114
				stack2-Cell4	44	2154	0.0204		stack2-Cell2	45	2238	0.0201
				stack3-Cell1	30	1201	0.025		stack2-Cell3	48	2523	0.019
				stack3-Cell2	82	4325	0.019		stack3-Cell1	44	3123	0.0141
				stack3-Cell3	40	1876	0.0213		stack3-Cell2	53	2006	0.0264
			R4-5	Cell1	32	1599	0.02		stack3-Cell3	43	2353	0.0183
				Cell2	90	4163	0.0216	R4-2	stack1-Cell1	29	1294	0.0224
				Cell3	14	816	0.0172		stack1-Cell2	75	3280	0.0229
				Cell4	40	1771	0.0226		stack1-Cell3	40	2150	0.0186
				Cell5	30	1564	0.0192		stack1-Cell4	18	1564	0.0115
			R4-6	stack1-Cell1	99	4199	0.0236		stack2-Cell1	32	1427	0.0224
				stack1-Cell2	90	3974	0.0226		stack2-Cell2	68	2898	0.0235
				stack1-Cell3	65	2834	0.0229		stack2-Cell3	40	2295	0.0174
				stack2-Cell1	83	4009	0.0207		stack2-Cell4	22	1503	0.0146
				stack2-Cell2	60	4018	0.0149		stack3-Cell1	65	2953	0.022
				stack2-Cell3	60	3070	0.0195		stack3-Cell2	52	2644	0.0197
				stack3-Cell1	80	3877	0.0206		stack3-Cell3	41	2217	0.0185
				stack3-Cell2	60	3719	0.0161		stack3-Cell4	27	1613	0.0167
				stack3-Cell3	88	3291	0.0267	R4-3	stack1-Cell1	65	4716	0.0138
			R5-1	stack1-Cell1	53	4072	0.013		stack1-Cell2	32	3300	0.0097
				stack2-Cell1	34	2047	0.0166		stack2-Cell1	68	4438	0.0153
				stack2-Cell2	18	1126	0.016		stack2-Cell2	46	3054	0.0151
				stack3-Cell1	48	3823	0.0126		stack3-Cell1	75	3969	0.0189
				stack3-Cell2	17	1311	0.013		stack3-Cell2	45	3120	0.0144
			R5-2	stack1-Cell1	18	810	0.0222	R4-4	stack1-Cell1	53	3326	0.0159
				stack2-Cell1	11	861	0.0128		stack1-Cell2	58	2723	0.0213
			R5-3	stack1-Cell1	64	3016	0.0212		stack1-Cell3	60	4944	0.0121
				stack1-Cell2	33	1662	0.0199		stack2-Cell1	51	3356	0.0152
				stack1-Cell3	23	1104	0.0208		stack2-Cell2	56	2606	0.0215
				stack1-Cell4	76	4905	0.0155		stack2-Cell3	18	1535	0.0117
				stack2-Cell1	66	4212	0.0157		stack3-Cell1	52	3178	0.0164
				stack2-Cell2	33	1789	0.0184		stack3-Cell2	65	5256	0.0124
				stack3-Cell1	61	4562	0.0134		stack3-Cell3	26	1770	0.0147
				stack3-Cell2	38	1968	0.0193	R5-1	stack1-Cell1	45	2667	0.0169
				stack4-Cell1	67	4317	0.0155		stack2-Cell1	48	2612	0.0184
				stack4-Cell2	44	2272	0.0194		stack3-Cell1	29	2017	0.0144
				stack5-Cell1	29	1659	0.0175		stack3-Cell2	23	2306	0.01
				stack5-Cell2	74	4157	0.0178	R5-2	stack1-Cell1	56	4439	0.0126
				stack5-Cell3	40	2035	0.0197		stack1-Cell2	36	2819	0.0128
			R5-4	stack1-Cell1	80	3163	0.0253		stack2-Cell1	59	4362	0.0135
				stack1-Cell2	58	2983	0.0194		stack2-Cell2	37	3104	0.0119
				stack1-Cell3	39	2246	0.0174		stack3-Cell1	64	3884	0.0165
				stack1-Cell4	13	760	0.0171		stack3-Cell2	33	2863	0.0115
				stack2-Cell1	65	2937	0.0221	R5-3	stack1-Cell1	23	2778	0.0083
				stack2-Cell2	75	2775	0.027		stack1-Cell2	32	2082	0.0115
				stack2-Cell3	45	2401	0.0187		stack1-Cell3	81	3868	0.0389
				stack2-Cell4	12	904	0.0133		stack2-Cell1	29	3213	0.0075
				stack3-Cell1	51	2982	0.0171		stack2-Cell2	86	3777	0.0228
				stack3-Cell2	70	2766	0.0253		stack3-Cell1	34	3080	0.011
				stack3-Cell3	39	2173	0.0179		stack3-Cell2	77	3720	0.0207
				stack3-Cell4	17	801	0.0212	R6-1	stack1-Cell1	47	2287	0.0206
				stack4-Cell1	57	3032	0.0188		stack1-Cell2	39	2147	0.0182
				stack4-Cell2	56	2598	0.0216		stack2-Cell1	48	2181	0.022
				stack4-Cell3	28	2111	0.0133		stack2-Cell2	41	2684	0.0153
				stack4-Cell4	36	2293	0.0157		stack3-Cell1	46	2233	0.0206
				stack5-Cell1	50	2758	0.0181		stack3-Cell2	56	2963	0.0189
				stack5-Cell2	58	2499	0.0232	R6-2	stack1-Cell1	44	2559	0.0172
				stack5-Cell3	36	2083	0.0173		stack2-Cell1	30	1848	0.0162
				stack5-Cell4	39	2362	0.0165		stack2-Cell2	50	2369	0.0211
			R5-5	stack2-Cell1	81	3723	0.0218		stack3-Cell1	42	2224	0.0189
				stack2-Cell2	58	4326	0.0134		stack3-Cell2	46	2303	0.02
				stack3-Cell1	72	3976	0.0181	R6-3	stack1-Cell1	60	3628	0.0165
				stack3-Cell2	87	3600	0.0242		stack1-Cell2	35	2350	0.0149
				stack4-Cell1	80	4003	0.02		stack2-Cell1	62	3735	0.0166
				stack4-Cell2	66	3879	0.017		stack2-Cell2	39	3118	0.0125
				stack4-Cell3	92	3649	0.0252		stack3-Cell1	59	3862	0.0153
				stack5-Cell1	67	3128	0.0214		stack3-Cell2	43	3140	0.0137
				stack5-Cell2	78	3536	0.0221	R6-4	stack1-Cell1	46	2736	0.0168
			R6-1	stack1-Cell1	83	4119	0.0202		stack1-Cell2	52	2879	0.0181
				stack1-Cell2	19	835	0.0228		stack2-Cell1	38	3122	0.0122
				stack2-Cell1	83	4221	0.0197		stack2-Cell2	52	3210	0.0162
				stack2-Cell2	15	866	0.0173		stack3-Cell1	44	3204	0.0137
				stack3-Cell1	67	4219	0.0159		stack3-Cell2	65	3523	0.0185
				stack3-Cell2	20	894	0.0224	R7-1	stack1-Cell1	34	1961	0.0173
				stack3-Cell3	58	3434	0.0169		stack1-Cell2	47	3307	0.0142
				stack4-Cell1	76	3894	0.0195		stack2-Cell1	32	1952	0.0164
				stack4-Cell2	18	921	0.0195		stack2-Cell2	45	3318	0.0136
				stack4-Cell3	66	3722	0.0177		stack3-Cell1	32	1886	0.017
				stack5-Cell1	66	3789	0.0174		stack3-Cell2	49	3312	0.0148
			R6-2	stack1-Cell1	76	3661	0.0208	R7-2	stack1-Cell1	55	3307	0.0166
				stack2-Cell1	76	3753	0.0203		stack1-Cell2	34	2957	0.0115
				stack3-Cell1	68	3663	0.0186		stack2-Cell1	62	3092	0.0201
				stack3-Cell2	41	2554	0.0161		stack2-Cell2	43	3173	0.0136
			R6-3	stack1-Cell1	75	3409	0.022		stack3-Cell1	49	2998	0.0163
				stack2-Cell1	37	2062	0.0179		stack3-Cell2	52	3070	0.0169
				stack2-Cell2	73	3462	0.0211	R7-3	stack1-Cell1	66	4062	0.0162
				stack3-Cell1	65	3236	0.0201		stack2-Cell1	61	3798	0.0161
			R6-4	stack1-Cell1	51	3208	0.0159		stack3-Cell1	62	3816	0.0162
				stack1-Cell2	24	3122	0.0077	R7-4	stack1-Cell1	37	2737	0.0135
				stack2-Cell1	43	3466	0.0124		stack1-Cell2	47	3317	0.0142
				stack2-Cell2	21	3663	0.0057		stack1-Cell3	29	1922	0.0151
				stack3-Cell1	36	3750	0.0096		stack2-Cell1	45	2647	0.017
				stack3-Cell2	23	3273	0.007		stack2-Cell2	39	3298	0.0118
			R6-5	stack1-Cell1	41	4116	0.01		stack2-Cell3	27	1759	0.0153
				stack2-Cell1	42	4221	0.01		stack3-Cell1	43	2672	0.0161
				stack3-Cell1	43	4437	0.0097		stack3-Cell2	38	3407	0.0112
			R7-1	stack1-Cell1	28	2468	0.0113		stack3-Cell3	26	2068	0.0126
				stack2-Cell1	30	2582	0.0116	R7-5	stack1-Cell1	31	1899	0.0163
				stack3-Cell1	32	2633	0.0122		stack1-Cell2	63	3217	0.0196
			R7-2	stack1-Cell1	40	3445	0.0116		stack2-Cell1	28	1677	0.0167
				stack2-Cell1	35	3051	0.0115		stack2-Cell2	65	3266	0.0199
				stack3-Cell1	33	3264	0.0101		stack3-Cell1	23	1845	0.0125
			R7-3	Cell1	54	2974	0.0182		stack3-Cell2	70	3344	0.0209
				Cell2	38	2262	0.0168	R8-1	Cell1	26	2863	0.00908138
				Cell3	23	2333	0.0099	R8-2	Cell1	29	1960	0.0147959
			R8-1	Cell1	16	2537	0.00630666		Cell2	12	1791	0.00670017
				Cell2	21	2772	0.00757576	R8-3	Cell1	12	1924	0.00623701
			R8-2	Cell1	45	1705	0.026393		Cell2	15	3291	0.00455789
				Cell2	12	1506	0.00796813	R9-1	Cell1	35	2060	0.0169903
				Cell3	19	3079	0.00617083		Cell2	31	1763	0.0175837
			R8-3	Cell1	47	2781	0.0169004		Cell3	43	2228	0.0192998
				Cell2	36	3542	0.0101637		Cell4	25	1757	0.0142288
			R8-4	Cell1	44	2423	0.0181593	R9-2	Cell1	44	2579	0.0170609
				Cell2	42	2991	0.0140421		Cell2	43	2563	0.0167772
			R8-5	Cell1	37	3300	0.0112121	R9-3	Cell1	38	4064	0.00935039
			R9-1	Cell1	30	2741	0.0109449		Cell2	18	2348	0.0076661
			R9-2	Cell1	32	2873	0.0111382	R9-4	Cell1	27	4072	0.00663065
			R9-3	Cell1	13	1685	0.00771513		Cell2	32	4196	0.00762631
				Cell2	20	3083	0.00648719	R9-5	Cell1	59	3691	0.0159848
			R9-4	Cell1	90	3663	0.02457		Cell2	39	3005	0.0129784
				Cell2	39	3134	0.0124442		Cell3	25	2067	0.0120948
			R9-5	Cell1	36	2612	0.0137825	R10-1	Cell1	21	1774	0.0118377
				Cell2	15	1281	0.0117096	R10-2	Cell1	36	2335	0.0154176
			R10-1	Cell1	33	2933	0.0112513	R10-3	Cell1	16	3056	0.0052356
				Cell2	21	2529	0.00830368	R10-4	Cell1	23	1150	0.02
			R10-2	Cell1	43	4149	0.0103639		Cell2	16	2138	0.00748363
			R10-3	Cell1	21	2410	0.00871369		Cell3	30	2660	0.0112782
				Cell2	28	3763	0.00744087	R10-5	Cell1	42	2873	0.0146189
				Cell3	22	2686	0.00819062		Cell2	36	2572	0.0139969
			R10-4	Cell1	29	2893	0.0100242
				Cell2	20	2687	0.00744325
			R10-5	Cell1	50	3976	0.0125755
				Cell2	39	3670	0.0106267
											t.test	0.3673

## Sheet: Fig. 4
Fig.4a
Exp#1
		Ct	SDV	Ctmin-Ct	Q	SD Q	Qnorm	SDQ norm	Qnorm/Contrôle	SDV/CTRL				#1	#2	#3		average	stdev
LCAT1	d26	21.7702	0.475206	-4.15496	0.0561349	0.0184902	0.0695856	0.032472	0.449134	0.0722992		LCAT1	d26	0.449134	1.3173	0.439591		0.735343	0.411527
	d33	20.0104	0.162469	-2.39519	0.190097	0.0214077	0.122352	0.0364398	0.789712	0.0811334			d33	0.789712	0.531101	0.182988		0.501267	0.24859
	d40	20.9157	0.0493064	-3.30052	0.101495	0.00346875	0.0408072	0.0134955	0.263386	0.0300479			d40	0.263386	0.24305	0.188129		0.231522	0.0317865
	d48	25.1586	0.909607	-7.54337	0.00536067	0.00337985	0.011485	0.00785494	0.0741292	0.0174891			d48	0.0741292	0.341763	0.157704		0.191199	0.111799
	d55	26.5426	0.946957	-8.92743	0.00205388	0.00134813	0.00636763	0.00444641	0.0410993	0.00989997			d55	0.0410993	0.101421	0.0758112		0.0727771	0.0247194
LCAT3	d26	24.12	0.43389	-6.50479	0.0110119	0.00331183	0.0136505	0.00610034	0.088106	0.0692386		LCAT3	d26	0.088106	0.136715	0.108721		0.111181	0.0199207
	d33	22.2984	0.693825	-4.68322	0.0389234	0.0187192	0.0250523	0.0138878	0.161698	0.157626			d33	0.161698	0.1323	0.0832777		0.125758	0.0323473
	d40	20.5875	0.0241243	-2.97232	0.127422	0.00213071	0.0512314	0.016874	0.330668	0.191519			d40	0.330668	0.19907	0.277221		0.268986	0.0540395
	d48	21.6706	0.573369	-4.05544	0.0601438	0.0239029	0.128856	0.0615531	0.83169	0.698626			d48	0.83169	0.365035	0.260391		0.485705	0.24835
	d55	21.1545	0.049625	-3.53927	0.086015	0.0029587	0.266671	0.0641943	1.72121	0.728603			d55	1.72121	0.931491	0.916985		1.18989	0.375741
LCAT4	d26	21.6612	0.249819	-4.04599	0.060539	0.010483	0.075045	0.0280039	0.484371	0.0578149		LCAT4	d26	0.484371	1.41054	0.880881		0.925263	0.379406
	d33	18.9665	0.0739684	-1.3513	0.39194	0.0200951	0.252265	0.0707454	1.62822	0.146056			d33	1.62822	1.05579	1.0523		1.24544	0.270673
	d40	18.7966	0.300972	-1.18141	0.44092	0.0919838	0.177277	0.0690528	1.14422	0.142562			d40	1.14422	1.9057	2.02193		1.69062	0.389266
	d48	19.9522	0.297539	-2.33699	0.197923	0.0408192	0.424043	0.142399	2.73695	0.293988			d48	2.73695	2.40346	1.55712		2.23251	0.496599
	d55	19.4752	0.0631365	-1.85997	0.275482	0.0120559	0.854073	0.206891	5.51254	0.427132			d55	5.51254	3.90902	3.17743		4.19966	0.975202
ATG8a	d26	20.6154	0.0223358	-3.00017	0.124985	0.00193502	0.154933	0.0512694	1	0.0512694		ATG8a	d26	1	1	1		1	0
	d33	18.8219	0.293355	-1.20673	0.43325	0.0880962	0.278853	0.095531	1.79983	0.095531			d33	1.79983	0.690487	1.22595		1.23876	0.452978
	d40	18.989	0.454916	-1.37385	0.385861	0.121671	0.15514	0.0706922	1.00134	0.0706922			d40	1.00134	0.776071	1.08521		0.954204	0.13053
	d48	18.2496	0.147424	-0.634383	0.644216	0.0658302	1.38021	0.392035	8.90845	0.392035			d48	8.90845	3.12729	3.12476		5.0535	2.72586
	d55	17.6152	0.663288	0	1	0.459756	3.10029	1.6054	20.0105	1.6054			d55	20.0105	10.4036	9.16823		13.1941	4.84624
Ref#1-AT4G33380	d26	18.8573	0.543581	-1.24206	0.422768	0.159291	0.524069
	d33	19.8786	0.41657	-2.26336	0.208287	0.0601416	0.13406
	d40	20.1255	0.468553	-2.5103	0.175519	0.0570044	0.0705694
	d48	19.1955	0.0845008	-1.58028	0.334416	0.0195873	0.716476
	d55	21.3523	0.049379	-3.73712	0.074992	0.00256674	0.232497
												average	LCAT1	LCAT3	LCAT4	ATG8a
Ref#2-Actin	d26	17.3635	0.453203	0.251735	1.19064	0.374023	1.47593					d26	0.735343	0.111181	0.925263	1
	d33	16.0796	0.396422	1.5356	2.89908	0.796606	1.86594					d33	0.501267	0.125758	1.24544	1.23876
	d40	15.3525	0.474785	2.26269	4.79885	1.57928	1.92943					d40	0.231522	0.268986	1.69062	0.954204
	d48	18.3544	0.548606	-0.739162	0.599087	0.227812	1.28352					d48	0.191199	0.485705	2.23251	5.0535
	d55	18.4259	0.382446	-0.81069	0.570109	0.151131	1.7675					d55	0.0727771	1.18989	4.19966	13.1941
												stdev	LCAT1	LCAT3	LCAT4	ATG8a
Exp#2												d26	0.411527	0.0199207	0.379406	0
												d33	0.24859	0.0323473	0.270673	0.452978
		Ct	SDV	Ctmin-Ct	Q	SD Q	Qnorm	SDQ norm	Qnorm/Contrôle	SDV/CTRL		d40	0.0317865	0.0540395	0.389266	0.13053
LCAT1	d26	19.0825	0.0463284	-2.4503	0.182972	0.00587568	0.30249	0.0109471	1.3173	0.00831026		d48	0.111799	0.24835	0.496599	2.72586
	d33	20.2162	0.0236655	-3.58407	0.0833849	0.00136782	0.121956	0.0110876	0.531101	0.00841689		d55	0.0247194	0.375741	0.975202	4.84624
	d40	20.8323	0.0661924	-4.20017	0.0544032	0.00249608	0.0558111	0.00352994	0.24305	0.00267967
	d48	21.8548	0.156246	-5.22262	0.0267815	0.00290049	0.0784786	0.0106193	0.341763	0.00806142
	d55	23.3128	0.111715	-6.68059	0.00974859	0.000754883	0.0232891	0.00476402	0.101421	0.00361649
LCAT3	d26	22.3508	0.277272	-5.71864	0.0189896	0.00364962	0.0313937	0.00605626	0.136715	0.0442984
	d33	22.2214	0.120621	-5.58925	0.0207716	0.00173667	0.0303798	0.0037191	0.1323	0.0272033
	d40	21.1203	0.106892	-4.48814	0.0445589	0.00330147	0.0457121	0.00392829	0.19907	0.0287333
	d48	21.7598	0.033232	-5.12758	0.0286051	0.000658909	0.0838223	0.00706871	0.365035	0.0517038
	d55	20.1136	0.0693767	-3.4814	0.0895351	0.00430559	0.213897	0.0417844	0.931491	0.305631
LCAT4	d26	18.9838	0.331275	-2.35164	0.195923	0.0449882	0.3239	0.0745707	1.41054	0.0528669
	d33	19.225	0.133438	-2.59281	0.165763	0.0153318	0.242439	0.0311902	1.05579	0.0221123
	d40	17.8613	0.138179	-1.22917	0.426564	0.0408556	0.437603	0.0460394	1.9057	0.0326396
	d48	19.0407	0.0145758	-2.40858	0.188341	0.00190284	0.551902	0.0451176	2.40346	0.0319861
	d55	18.0444	0.0990247	-1.41221	0.375736	0.02579	0.897623	0.180777	3.90902	0.128161
ATG8a	d26	19.4801	0.266307	-2.84789	0.138899	0.0256394	0.229628	0.04256	1	0.04256
	d33	19.8376	0.185846	-3.20544	0.108409	0.0139651	0.158555	0.0248638	0.690487	0.0248638
	d40	19.1574	0.0294335	-2.52523	0.173712	0.00354403	0.178208	0.00856783	0.776071	0.00856783
	d48	18.6609	0.112223	-2.02878	0.245063	0.0190628	0.718114	0.0807096	3.12729	0.0807096
	d55	16.6322	0.188013	0	1	0.130321	2.38897	0.549111	10.4036	0.549111
Ref#1-AT4G33380	d26	18.3384	0.0240768	-1.70619	0.306468	0.00511458	0.506654
	d33	18.3827	0.12901	-1.75053	0.297193	0.0265758	0.434665
	d40	19.7035	0.0628068	-3.07129	0.118974	0.00517944	0.122053
	d48	19.5428	0.117035	-2.91064	0.132987	0.0107883	0.389695
	d55	19.0375	0.150638	-2.40537	0.188761	0.0197093	0.450944
Ref#2-Actin	d26	16.7789	0.0240768	-0.146715	0.903305	0.0150751	1.49335
	d33	16.5342	0.12901	0.0979696	1.07027	0.095706	1.56534
	d40	15.7599	0.0628068	0.872295	1.83057	0.0796927	1.87795
	d48	17.4959	0.117035	-0.863727	0.549531	0.0445795	1.61031
	d55	17.2572	0.308822	-0.625001	0.64842	0.1388	1.54906
Exp#3
		Ct	SDV	Ctmin-Ct	Q	SD Q	Qnorm	SDQ norm	Qnorm/Contrôle	SDV/CTRL
LCAT1	d26	19.6799	0.160449	-2.15263	0.224902	0.0250125	0.11047	0.0147098	0.439591	0.0334624
	d33	24.0591	0.107053	-6.53181	0.0108076	0.000801966	0.0459852	0.00409293	0.182988	0.00931077
	d40	20.9533	0.0528094	-3.42594	0.0930443	0.00340586	0.0472771	0.00330366	0.188129	0.00751531
	d48	23.5822	0.0804215	-6.05485	0.0150421	0.000838509	0.0396311	0.00624845	0.157704	0.0142142
	d55	25.9046	0.219059	-8.37728	0.00300737	0.00045664	0.0190514	0.0043256	0.0758112	0.00984007
									0
LCAT3	d26	21.6955	0.0899743	-4.16816	0.0556237	0.003469	0.0273218	0.00262792	0.108721	0.0241712
	d33	25.1949	0.0751392	-7.66756	0.00491853	0.000256169	0.0209278	0.00149869	0.0832777	0.0137847
	d40	20.3939	0.081441	-2.86663	0.137107	0.00773978	0.069666	0.00571508	0.277221	0.0525663
	d48	22.8587	0.0845362	-5.33138	0.0248367	0.00145533	0.0654366	0.0103845	0.260391	0.0955153
	d55	22.3082	0.0976703	-4.78087	0.0363761	0.00246266	0.230439	0.0419114	0.916985	0.385494
									0
LCAT4	d26	18.6772	0.147108	-1.14984	0.450674	0.0459542	0.221366	0.0277895	0.880881	0.0315474
	d33	21.5354	0.122447	-4.00809	0.0621505	0.00527495	0.264444	0.0259361	1.0523	0.0294434
	d40	17.5273	0.0397855	0	1	0.0275772	0.508114	0.0333333	2.02193	0.0378409
	d48	20.2786	0.122515	-2.75126	0.148522	0.0126126	0.391306	0.0665938	1.55712	0.0755992
	d55	20.5153	0.0415793	-2.98798	0.126046	0.00363272	0.798492	0.136741	3.17743	0.155232
									0
ATG8a	d26	18.4942	0.11371	-0.966863	0.511617	0.0403245	0.251301	0.0270358	1	0.0270358
	d33	21.315	0.0543102	-3.78773	0.0724067	0.00272574	0.308082	0.0190735	1.22595	0.0190735
	d40	18.4251	0.0724254	-0.897767	0.536717	0.026944	0.272713	0.0212354	1.08521	0.0212354
	d48	19.2737	0.0694625	-1.74639	0.298046	0.0143503	0.785254	0.121826	3.12476	0.121826
	d55	18.9865	0.243518	-1.45919	0.363696	0.0613896	2.30399	0.550006	9.16823	0.550006
Ref#1-AT4G33380	d26	18.1813	0.105123	-0.653981	0.635524	0.046308	0.312163
	d33	20.6677	0.133789	-3.14041	0.113408	0.0105169	0.482537
	d40	19.0907	0.0541988	-1.56337	0.33836	0.0127114	0.171926
	d48	20.1988	0.0589094	-2.67147	0.156967	0.00640942	0.413557
	d55	21.9757	0.191091	-4.44834	0.0458053	0.0060671	0.290173
Ref#2-Actin	d26	15.7465	0.105737	1.78082	3.43622	0.251846	1.68784
	d33	19.0148	0.050914	-1.48746	0.35664	0.0125861	1.51746
	d40	15.6802	0.0888544	1.8471	3.59777	0.221583	1.82807
	d48	18.2591	0.252881	-0.731827	0.602141	0.105545	1.58644
	d55	19.4168	0.252437	-1.88948	0.269905	0.0472269	1.70983
Fig.4b
	ATG8	LCAT3
Distance_(microns)	Gray_Value	Gray_Value
0	207	408
0.0852	258.79	428.459
0.17039	271.47	436.741
0.25559	207.756	422.152
0.34079	147.584	385.067
0.42598	193.949	381.397
0.51118	435.447	531.602
0.59637	660.394	852.005
0.68157	816.673	1357.92
0.76677	983.207	1943.28
0.85196	1369.55	2840.82
0.93716	1906.97	4687.25
1.02236	2290.87	7289.65
1.10755	2245.25	9193.1
1.19275	1931.2	10085.8
1.27795	1829.92	9467.01
1.36314	1834.3	7821.2
1.44834	1636.66	5886.56
1.53354	1168.48	3641.92
1.61873	804.405	1857.62
1.70393	532.932	840.354
1.78912	373.392	506.666
1.87432	307.051	408.502
1.95952	280.957	387.971
2.04471	258.257	386.771
2.12991	233.283	423.849
2.21511	239.227	475.174
2.3003	267.518	480.868
2.3855	284.618	454.233
2.4707	294	421
Fig.4d
In the cytosol								In the vacuole
		number of puncta		puncta GFP with mCherry	puncta GFP without mCherry	puncta GFP with mCherry (%)				number of puncta		puncta GFP with mCherry	puncta GFP without mCherry	puncta GFP with mCherry (%)
Independent root	independent image	mCherry-ATG8F	LCAT3-GFP					Independent root	independent image	mCherry-ATG8F	LCAT3-GFP
R1	#1	100	209	5	204	2.39234		R1	#1	63	16	14	2	87.5
R2	#1	157	87	1	86	1.14943			#2	44	11	9	2	81.8182
R3	#1	39	113	3	110	2.65487			#3	80	13	13	0	100
	#2	6	29	1	28	3.44828			#4	125	12	9	3	75
	#3	5	11	1	10	9.09091		R2	#1	115	12	7	5	58.3333
	#4	12	14	2	12	14.2857			#2	59	14	9	5	64.2857
R4	#1	64	65	5	60	7.69231		R3	#1	55	15	13	2	86.6667
	#2	121	124	15	109	12.0968			#2	26	9	9	0	100
R5	#1	58	18	1	17	5.55556		R4	#1	26	10	7	3	70
	#2	48	23	4	19	17.3913			#2	15	3	2	1	66.6667
	#3	86	169	4	165	2.36686			#3	25	7	7	0	100
	#4	19	21	3	18	14.2857			#4	56	6	5	1	83.3333
	#5	17	38	3	35	7.89474			#5	40	13	11	2	84.6154
R6	#1	79	30	3	27	10		R5	#1	60	10	9	1	90
R7	#1	28	19	2	17	10.5263			#2	56	13	10	3	76.9231
	#2	87	33	3	30	9.09091		R6	#1	72	17	13	4	76.4706
R8	#1	12	27	1	26	3.7037			#2	38	13	8	5	61.5385
R9	#1	63	35	3	32	8.57143		R7	#1	38	9	6	3	66.6667
	#2	61	64	5	59	7.8125		R8	#1	133	17	15	2	88.2353
R10	#1	81	89	6	83	6.74157			#2	114	6	4	2	66.6667
R11	#1	89	121	11	110	9.09091			#3	136	22	18	4	81.8182
	#2	97	70	7	63	10		R9	#1	86	11	9	2	81.8182
	#3	11	15	2	13	13.3333			#2	130	14	12	2	85.7143
	#4	22	20	7	13	35		R10	#1	95	12	10	2	83.3333
	#5	10	15	1	14	6.66667		R11	#1	109	15	12	3	80
								R12	#1	158	23	22	1	95.6522
Fig.4i
			GFP-8a	GFP	GFP/GFP-8a	Normalized to WT -NC=1			GFP/GFP-ATG8a								normed to WT in -NC
Exp#1	WT	+N	15186.5	5642.73	0.371564	0.103154			WT+N	WT-N	WT-NC	lcat3+N	lcat3-N	lcat3-NC			WT+N	WT-N	WT-NC	lcat3+N	lcat3-N	lcat3-NC
		-N	3526.86	8779.58	2.48935	0.691095		#1	0.371564	2.48935	3.60203	0.442753	5.04859	6.38766		#1	0.103154	0.691095	1	0.122917	1.4016	1.77335
		-NC	4480.59	16139.2	3.60203	1		#2	0.728716	11.1792	12.9545	1.05466	21.861	10.2371		#2	0.0562522	0.862959	1	0.0814129	1.68753	0.79024
	lcat3	+N	9241.41	4091.66	0.442753	0.122917		#3	0.337609	1.32597	2.16307	0.621237	1.4189	1.85351		#3	0.156079	0.613006	1	0.287202	0.655965	0.856889
		-N	1478.18	7462.75	5.04859	1.4016		#4	0.879665	1.46704	1.41804	0.265934	1.23396	2.64359		#4	0.620337	1.03455	1	0.187536	0.870188	1.86425
		-NC	1685.79	10768.3	6.38766	1.77335		#5	0.392933	4.0171	3.99097	0.28235	7.26684	8.5882		#5	0.0984553	1.00655	1	0.0707473	1.82082	2.15191
								#6	0.160261	6.75377	5.70175	0.319945	8.40427	3.61455		#6	0.0281073	1.18451	1	0.0561135	1.47398	0.633937
Exp#2	WT	+N	16549.5	12059.9	0.728716	0.0562522		#7	0.798267		3.50851	0.577452		3.0121		#7	0.227523		1	0.164586		0.858515
		-N	1847.38	20652.1	11.1792	0.862959		#8	0.419579		4.3616	0.441739		2.62777		#8	0.0961984		1	0.101279		0.602478
		-NC	1590.67	20606.2	12.9545	1
	lcat3	+N	7682.05	8101.94	1.05466	0.0814129													Mann-whitney	0.9591	0.132
		-N	740.406	16186	21.861	1.68753													One sample t.test			0.4167
		-NC	1831.2	18746.3	10.2371	0.79024
			GFP-8a	GFP	GFP/GFP-8a	Normalisation
Exp#3	lcat3	+N	9552.34	5934.27	0.621237	0.287202
		-N	10624.5	15075.1	1.4189	0.655965
		-NC	7882.1	14609.5	1.85351	0.856889
	WT	+N	11816.8	3989.47	0.337609	0.156079
		-N	12343.8	16367.6	1.32597	0.613006
		-NC	3917.64	8474.12	2.16307	1
Exp#4	lcat3	+N	12088.8	3214.81	0.265934	0.187536
		-N	6932.1	8553.94	1.23396	0.870188
		-NC	6650.1	17580.1	2.64359	1.86425
	WT	+N	10036.4	8828.67	0.879665	0.620337
		-N	7937.63	11644.8	1.46704	1.03455
		-NC	9160.46	12989.9	1.41804	1
			GFP-8a	GFP	GFP/GFP-8a	Normalisation
Exp#5	WT	+N	6992.47	2747.57	0.392933	0.0984553
		-N	2031.79	8161.9	4.0171	1.00655
		-NC	2147.2	8569.44	3.99097	1
	lcat3	+N	10685.3	3017	0.28235	0.0707473
		-N	377.506	2743.28	7.26684	1.82082
		-NC	1260.6	10826.3	8.5882	2.15191
Exp#6	WT	+N	15709.9	2517.69	0.160261	0.0281073
		-N	1321.18	8922.97	6.75377	1.18451
		-NC	2315.91	13204.8	5.70175	1
	lcat3	+N	13050.6	4175.47	0.319945	0.0561135
		-N	941.406	7911.83	8.40427	1.47398
		-NC	1957.5	7075.47	3.61455	0.633937
			GFP-ATG8a	GFP libre	GFP/GFP-ATG8a	Normalisation
Exp#7	WT	+N	7500	5987	0.798267	0.227523
		-NC	2763	9694	3.50851	1
	lcat3	+N	6830	3944	0.577452	0.164586
		-NC	2396	7217	3.0121	0.858515
Exp#8	WT	+N	18142	7612	0.419579	0.0961984
		-NC	3974	17333	4.3616	1
	lcat3	+N	15319	6767	0.441739	0.101279
		-NC	3479	9142	2.62777	0.602478
	Fig. 4k
		+NC															+NC			-NC															-NC
		WT							lcat3											WT							lcat3
		Independent root	Independent image	Stack	Surface (µm²)	Punctas	puncta/µm²	average	Independent root	Independent image	Stack	Surface (µm²)	Punctas	puncta/µm²	average		WT	lcat3		Independent root	Independent image	Stack	Surface (µm²)	Punctas	puncta/µm²	average	Independent root	Independent image	Stack	Surface (µm²)	Punctas	puncta/µm²	average		WT	lcat3
		R1	#1	1	9048	6	0.00066313	0.000689491	R1	#1	1	-	-		0.000121141		0.000689491	0.000121141		R1	#1	1	8230	35	0.00425273	0.00425273	R1	#1	1	5785	34	0.00587727	0.00571409		0.00425273	0.00571409
				2	9674	8	0.000826959				2	11555	0	0			0.00034659	0.000154583			#2	1	9138	65	0.00711315	0.00468699			2	5255	37	0.00704091			0.00468699	0.00311785
				3	10197	7	0.000686476				3	11803	1	8.47242e-05			0.000579758	0.000189381				2	9156	57	0.00622543				3	6191	36	0.00581489			0.00377083	0.00171163
				4	10989	8	0.000728001				4	12178	3	0.000246346			0.000181238	0.000296152				3	9425	62	0.00657825				4	5960	38	0.00637584			0.00259578	0.000836136
				5	11052	6	0.000542888				5	13030	2	0.000153492			0.000143714	9.55356e-05				4	9551	52	0.00544446				5	6395	39	0.00609851			0.00200968	0.000837239
			#2	1	9262	6	0.000647808	0.00034659		#2	1	15950	2	0.000125392	0.000154583		0.000229273	0.000115594				5	9969	51	0.00511586				6	6884	39	0.00566531			0.00428238	0.000600395
				2	10320	3	0.000290698				2	16272	3	0.000184366			0.000171013	7.44603e-05				6	9993	46	0.00460322				7	7804	40	0.00512558			0.00802105	0.000774666
				3	11173	3	0.000268504				3	16519	3	0.000181609			0.000177924	0.000112144				7	10444	35	0.00335121				8	7793	39	0.00500449			0.00663505	0.00203531
				4	12639	3	0.000237361				4	16906	2	0.000118301			0.000529381	0.000182527				8	10301	36	0.00349481				9	8358	43	0.00514477			0.00526709	0.00149639
				5	13861	4	0.000288579				5	18377	3	0.000163248			0.000466159	0.000131472				9	10690	25	0.00233863				10	9012	45	0.00499334			0.00459076	0.00087207
		R2	#1	1	8680	6	0.000691244	0.000579758		#3	1	15209	2	0.000131501	0.000189381		0.000364766	0.000124013				10	10749	28	0.00260489			#2	1	8740	19	0.00217391	0.00311785		0.00813297	0.00617034
				2	10801	7	0.000648088				2	15814	4	0.00025294			0.000219172	0.000166719			#3	1	7800	27	0.00346154	0.00377083			2	8258	28	0.00339065			0.00478773	0.00405514
				3	11181	8	0.0007155				3	15870	4	0.000252048			0.000508971	0.000390101				2	7666	24	0.00313071				3	8710	21	0.00241102			0.00476932	0.00222905
				4	11634	5	0.000429775				4	16128	3	0.000186012			0.000669558	0.000232643				3	7971	25	0.00313637				4	8539	24	0.00281063			0.00469623	0.00313237
				5	12072	5	0.000414182				5	16077	2	0.000124401			0.000288862	0.000229173				4	8009	27	0.00337121				5	8914	28	0.00314113			0.00394328	0.000897267
			#2	1	8691	2	0.000230123	0.000181238		#4	1	14661	4	0.000272833	0.000296152		0.000184848	0.000771342				5	7977	31	0.00388617				6	9605	30	0.00312337			0.00245644	0.00141541
				2	10439	1	9.57946e-05				2	14488	8	0.000552181			0.00147355	0.000362658				6	7986	37	0.00463311				7	9784	38	0.00388389			0.001195	0.00116043
				3	11300	3	0.000265487				3	14993	3	0.000200093			0.000579948	0.000127409				7	8374	40	0.00477669				8	9861	37	0.00375215			0.000564546	0.00335262
				4	14699	2	0.000136064				4	15072	2	0.000132696			0.000167414	8.94928e-05		R2	#1	3	7243	16	0.00220903	0.00259578			9	9798	35	0.00357216			0.00118366	0.000924371
				5	16786	3	0.00017872				5	15482	5	0.000322956			9.75226e-05	8.79559e-05				4	7588	19	0.00250395				10	9933	29	0.00291956			0.00104092	0.000911013
			#3	1	6461	1	0.000154775	0.000143714	R2	#1	1	18851	3	0.000159143	9.55356e-05		0.000573176	0.00027319				5	7669	22	0.00286869			#3	1	-	-		0.00171163		0.00114032	0.000608455
				2	10355	2	0.000193143				2	18512	3	0.000162057			0.000328257	0.000201141				6	7823	25	0.0031957				2	-	-				0.00124614	0.00315374
				3	11455	1	8.72981e-05				3	19165	2	0.000104357			0.00013971	0.000105187				7	7785	21	0.0026975				3	8245	12	0.00145543			0.00494068	0.00202222
				4	12951	2	0.000154428				4	19186	1	5.21213e-05			8.59509e-05	0.00010644				8	8096	17	0.0020998				4	9360	17	0.00181624			0.00303138	0.00138136
				5	15513	2	0.000128924				5	19233	0	0			0.000467416	0.000832035			#2	1	7078	15	0.00211924	0.00200968			5	8619	15	0.00174034			0.00262601	0.00241361
		R3	#1	1	11600	3	0.000258621	0.000229273		#2	1	14896	0	0	0.000115594		0.000316923	0.000210052				2	7334	19	0.00259067				6	9611	17	0.00176881			0.00214754	0.00837834
				2	12563	1	7.95988e-05				2	15360	1	6.51042e-05			0.000425041	0.000197647				3	8021	22	0.0027428				7	9565	17	0.00177731			0.00540431	0.00359809
				3	12794	5	0.000390808				3	15301	2	0.00013071			0.000175369	7.68232e-05				4	8310	14	0.00168472		R2	#1	1	7414	5	0.0006744	0.000836136		0.00454581	0.00261253
				4	14167	3	0.00021176				4	17531	4	0.000228167			0.000744284	0.000967277				5	8577	11	0.0012825				2	7135	6	0.000840925			0.00220985	0.00415439
				5	14593	3	0.000205578				5	19482	3	0.000153988			0.000513936	0.000548809				6	8754	13	0.00148504				3	7613	5	0.000656771			0.00152084	0.0105598
			#2	1	12029	3	0.000249397	0.000171013		#3	1	15295	2	0.000130762	7.44603e-05		0.000202596	0.000170678				7	8785	19	0.00216278				4	8151	4	0.000490737			0.00158944	0.00447431
				2	12315	3	0.000243605				2	15333	1	6.52188e-05			0.000145303	0.000567303			#3	3	1175	9	0.00765957	0.00428238			5	8612	10	0.00116117			0.00122137	0.00328012
				3	13230	2	0.000151172				3	16325	2	0.000122511			0.000827878	0.00040292				4	1557	12	0.00770713				6	9092	10	0.00109987				0.00300256
				4	13939	1	7.17412e-05				4	18584	1	5.38097e-05			0.000213519	0.000201389				5	2266	13	0.00573698				7	9687	9	0.00092908
				5	14373	2	0.00013915				5	19313	0	0			0.000167691	0.000143955				6	2893	10	0.00345662			#2	1	-	-		0.000837239		ttest	0.2163
			#3	1	11322	2	0.000176647	0.000177924		#4	1	16626	2	0.000120294	0.000112144		7.1238e-05	0.000155747				7	5362	10	0.00186498				2	10185	13	0.00127639
				2	12608	2	0.000158629				2	20059	3	0.000149559			0.00028918	0.000324973				8	5197	10	0.00192419				3	10519	13	0.00123586
				3	13734	2	0.000145624				3	20558	3	0.000145929			0.000258248	0.000160186				9	5531	9	0.00162719				4	10529	10	0.000949758
				4	14349	0	0				4	20677	2	9.67258e-05			0.000248442	0.000208016		R3	#1	1	4847	32	0.00660202	0.00802105			5	11000	6	0.000545455
				5	14680	6	0.000408719				5	20742	1	4.82114e-05			3.06663e-05	0.000613536				2	5139	35	0.00681066				6	10705	4	0.000373657
		R4	#1	1	10782	6	0.000556483	0.000529381	R3	#1	1	23353	5	0.000214105	0.000182527							3	5564	40	0.00718907				7	10898	7	0.00064232
				2	10924	5	0.000457708				2	23870	4	0.000167574			ttest	0.0912				4	6117	47	0.0076835			#3	1	11268	5	0.000443734	0.000600395
				3	11455	8	0.000698385				3	24461	5	0.000204407								5	6137	57	0.00928793				2	10801	7	0.000648088
				4	12345	7	0.000567031				4	24397	3	0.000122966								6	6591	52	0.00788955				3	11794	9	0.0007631
				5	13613	5	0.000367296				5	24560	5	0.000203583								7	6628	61	0.00920338				4	11632	6	0.000515818
			#2	1	9818	5	0.000509269	0.000466159		#2	1	20840	2	9.59693e-05	0.000131472							8	7264	67	0.00922357				5	11273	6	0.000532245
				2	10182	5	0.000491063				2	22110	2	9.04568e-05								9	7952	66	0.0082998				6	10938	5	0.000457122
				3	10961	6	0.000547395				3	23082	3	0.000129971							#2	1	7501	42	0.00559925	0.00663505			7	13054	11	0.000842654
				4	11009	5	0.000454174				4	23060	4	0.000173461								2	7826	52	0.00664452			#4	1	9896	10	0.00101051	0.000774666
				5	12162	4	0.000328893				5	23880	4	0.000167504								3	7962	61	0.00766139				2	10184	9	0.000883739
			#3	1	10542	6	0.000569152	0.000364766		#3	1	20429	2	9.79e-05	0.000124013						#3	1	11650	58	0.00497854	0.00526709			3	10407	9	0.000864803
				2	11767	5	0.000424917				2	21499	3	0.000139541								2	10574	63	0.00595801				4	10501	6	0.000571374
				3	12772	3	0.000234889				3	23121	2	8.65014e-05								3	11597	64	0.00551867				5	10843	7	0.000645578
				4	13472	3	0.000222684				4	23627	3	0.000126973								4	11621	62	0.00533517				6	11049	8	0.000724047
				5	13434	5	0.00037219				5	23648	4	0.000169147								5	11661	53	0.00454506				7	11071	8	0.000722609
			#4	1	9479	1	0.000105496	0.000219172		#4	1	18103	4	0.000220958	0.000166719						#4	1	11948	67	0.00560763	0.00459076	R3	#1	1	-	-		0.00203531
				2	9881	3	0.000303613				2	19204	3	0.000156217								2	13125	70	0.00533333				2	5244	3	0.000572082
				3	10699	3	0.0002804				3	19495	3	0.000153886								3	13315	53	0.00398047				3	5594	5	0.000893815
				4	11785	3	0.000254561				4	22289	4	0.000179461								4	13295	51	0.00383603				4	6043	8	0.00132385
				5	13176	2	0.000151791				5	24376	3	0.000123072								5	13345	56	0.00419633				5	6336	13	0.00205177
		R5	#1	1	15499	12	0.000774243	0.000508971	R4	#1	1	10320	4	0.000387597	0.000390101					R4	#1	1	9193	77	0.00837594	0.00813297			6	6217	14	0.00225189
				2	15851	6	0.000378525				2	10849	4	0.000368698								2	9597	78	0.00812754				7	6767	15	0.00221664
				3	16218	4	0.00024664				3	10853	5	0.000460702								3	9919	74	0.00746043				8	6542	18	0.00275145
				4	16386	6	0.000366166				4	14692	5	0.000340321								4	10297	83	0.0080606				9	6968	23	0.0033008
				5	16682	13	0.000779283				5	15260	6	0.000393185								5	10532	91	0.00864033				10	6767	20	0.00295552
			#2	1	12209	10	0.000819068	0.000669558		#2	1	10036	1	9.96413e-05	0.000232643						#2	1	13547	53	0.00391231	0.00478773		#2	2	8592	6	0.000698324	0.00149639
				2	12621	9	0.000713097				2	10378	1	9.63577e-05								2	13717	54	0.00393672				3	8158	11	0.00134837
				3	15123	7	0.000462871				3	10448	3	0.000287136								3	13829	59	0.0042664				4	9309	14	0.00150392
				4	15226	10	0.000656771				4	14259	5	0.000350656								4	14129	77	0.00544978				5	8792	13	0.00147862
				5	15805	11	0.000695982				5	15178	5	0.000329424								5	14278	91	0.00637344				6	8981	15	0.00167019
			#3	1	15133	6	0.000396485	0.000288862		#3	1	9847	1	0.000101554	0.000229173						#3	1	14255	84	0.00589267	0.00476932			7	8921	17	0.00190562
				2	155485	6	3.85889e-05				2	10142	2	0.0001972								2	14254	68	0.00477059				8	8881	15	0.001689
				3	15652	5	0.000319448				3	12385	2	0.000161486								3	14718	55	0.00373692				9	8872	14	0.001578
				4	16010	4	0.000249844				4	13057	4	0.000306349								4	14621	73	0.00499282				10	9575	16	0.00167102
				5	15911	7	0.000439947				5	13183	5	0.000379276								5	14595	65	0.00445358				11	9853	14	0.00142089
			#4	1	11820	4	0.000338409	0.000184848		#4	1	12277	12	0.000977437	0.000771342						#4	1	14341	74	0.00516003	0.00469623		#3	1	9007	9	0.000999223	0.00087207
				2	12509	1	7.99424e-05				2	12737	9	0.000706603								2	14478	75	0.00518027				2	9015	11	0.00122019
				3	12700	1	7.87402e-05				3	13243	8	0.000604093								3	14595	70	0.00479616				3	10186	8	0.000785392
				4	13912	4	0.000287522				4	14102	11	0.000780031								4	14621	68	0.00465084				4	10107	12	0.0011873
				5	14324	2	0.000139626				5	16486	13	0.000788548								5	14619	54	0.00369382				5	10316	4	0.000387747
		R6	#1	1	13007	21	0.00161452	0.00147355	R5	#1	1	11004	5	0.00045438	0.000362658						#5	1	11919	47	0.00394328	0.00394328			6	10370	7	0.000675024
				2	12876	19	0.00147561				2	11394	3	0.000263296							#6	1	14728	40	0.00271592	0.00245644			7	10593	9	0.000849618
				3	12911	16	0.00123925				3	12066	3	0.000248633								2	14642	44	0.00300505		R4	#1	1	6764	34	0.00502661	0.00617034
				4	12881	21	0.00163031				4	12894	6	0.000465333								3	14828	48	0.00323712				2	7423	40	0.00538866
				5	14204	20	0.00140805				5	13101	5	0.00038165								4	14733	36	0.00244349				3	7388	58	0.00785057
			#2	1	12999	9	0.000692361	0.000579948		#2	1	10238	1	9.76753e-05	0.000127409							5	14815	31	0.00209247				4	7782	65	0.00835261
				2	13086	12	0.000917011				2	10622	1	9.41442e-05								6	15155	33	0.0021775				5	8464	49	0.00578922
				3	13503	9	0.000666519				3	12139	1	8.23791e-05								7	15753	24	0.00152352				6	8224	47	0.00571498
				4	15187	5	0.000329229				4	12691	2	0.000157592						R5	#1	1	12299	20	0.00162615	0.001195			7	8679	44	0.00506971
				5	16971	5	0.00029462				5	14616	3	0.000205255								2	12312	13	0.00105588			#2	1 bis	7819	43	0.00549942	0.00405514
			#3	1	11926	2	0.000167701	0.000167414		#3	1	10496	0	0	8.94928e-05							3	12686	16	0.00126123				1	9638	49	0.00508404
				2	11684	1	8.55871e-05				2	10838	2	0.000184536								4	12598	11	0.000873154				2	10344	36	0.00348028
				3	13099	2	0.000152683				3	10715	1	9.33271e-05								5	12947	15	0.00115857				3	9882	45	0.00455373
				4	13876	3	0.000216201				4	10799	1	9.26012e-05							#2	1	11605	6	0.000517019	0.000564546			4	10209	34	0.00333039
				5	13960	3	0.0002149				5	12987	1	7.70001e-05								2	10984	7	0.000637291				5	10800	45	0.00416667
			#4	1	11490	2	0.000174064	9.75226e-05		#4	1	10912	2	0.000183284	8.79559e-05							3	11444	5	0.00043691				6	11974	38	0.00317354
				2	11760	2	0.000170068				2	11168	0	0								4	11896	8	0.000672495				7	12369	39	0.00315304
				3	12707	1	7.86968e-05				3	11365	1	8.79894e-05								5	12522	7	0.000559016			#3	1	10640	22	0.00206767	0.00222905
				4	15057	0	0				4	11535	1	8.66927e-05						R6	#1	1	16077	24	0.00149282	0.00118366			2	10772	22	0.00204233
				5	15436	1	6.47836e-05				5	12223	1	8.1813e-05								2	15857	17	0.00107208				3	10681	27	0.00252785
		R7	#1	1	12613	7	0.000554983	0.000573176	R6	#1	1	15889	3	0.00018881	0.00027319							3	16542	16	0.000967235				4	10580	22	0.0020794
				2	12447	9	0.000723066				2	15961	4	0.000250611								4	17213	20	0.00116191				5	10682	25	0.00234039
				3	12380	9	0.000726979				3	16083	6	0.000373065								5	17970	22	0.00122426				6	10936	23	0.00210315
				4	12609	6	0.000475851				4	16202	6	0.000370325							#2	1	14278	13	0.000910492	0.00104092			7	11054	27	0.00244255
				5	12987	5	0.000385				5	16381	3	0.000183139								2	16100	16	0.000993789			#4	1	8547	33	0.003861	0.00313237
			#2	1	12551	5	0.000398375	0.000328257		#2	1	6860	3	0.000437318	0.000201141							3	16667	18	0.00107998				2	8971	29	0.00323264
				2	12698	3	0.000236258				2	7623	2	0.000262364								4	17745	22	0.00123979				3	8917	24	0.00269149
				3	12365	3	0.00024262				3	9713	1	0.000102955								5	18357	18	0.000980552				4	9961	27	0.00271057
				4	12976	3	0.000231196				4	14715	2	0.000135916							#3	1	15793	21	0.0013297	0.00114032			5	9791	31	0.00316617
				5	15014	8	0.000532836				5	14891	1	6.71547e-05								2	15817	17	0.00107479		R5	#1	2	9720	9	0.000925926	0.000897267
			#3	1	11865	2	0.000168563	0.00013971		#3	1	13090	1	7.63942e-05	0.000105187							3	15824	20	0.0012639				3	12323	11	0.00089264
				2	11950	2	0.000167364				2	13184	3	0.000227549								4	16248	17	0.00104628				4	13053	14	0.00107255
				3	12266	1	8.15262e-05				3	13503	2	0.000148115								5	16212	16	0.000986923				5	14291	11	0.000769715
				4	13568	2	0.000147406				4	13536	1	7.38771e-05							#4	1	15090	21	0.00139165	0.00124614			6	15748	13	0.000825502
				5	14960	2	0.00013369				5	13681	0	0								2	15551	14	0.000900264			#2	1	12868	22	0.00170967	0.00141541
			#4	1	11693	2	0.000171043	8.59509e-05		#4	1	12441	1	8.03794e-05	0.00010644							3	15728	20	0.00127162				2	14789	20	0.00135236
				2	11428	2	0.000175009				2	13358	1	7.48615e-05								4	16143	20	0.00123893				3	15448	19	0.00122993
				3	11740	0	0				3	12993	1	7.69645e-05								5	16804	24	0.00142823				4	16092	20	0.00124285
				4	11947	1	8.3703e-05				4	13318	2	0.000150173						R7	#1	1	13665	72	0.00526894	0.00494068			5	16210	25	0.00154226
				5	12819	0	0				5	13349	2	0.000149824								2	13848	77	0.00556037			#3	1	11676	6	0.000513875	0.00116043
		R8	#1	1	11332	8	0.000705965	0.000467416	R7	#1	1	12605	11	0.00087267	0.000832035							3	14716	64	0.00434901				2	11898	12	0.00100857
				2	13329	6	0.000450146				2	12563	11	0.000875587								4	15409	75	0.00486729				3	13606	14	0.00102896
				3	14368	5	0.000347996				3	13058	10	0.000765814								5	15458	72	0.00465778				4	14028	24	0.00171086
				4	15103	5	0.00033106				4	13029	9	0.000690767							#2	1	13882	43	0.00309754	0.00303138			5	16235	25	0.00153988
				5	15939	8	0.000501914				5	12561	12	0.000955338								2	14205	45	0.0031679		R6	#1	1	11948	40	0.00334784	0.00335262
			#2	1	12180	6	0.000492611	0.000316923		#2	1	12824	4	0.000311915	0.000210052							3	14765	47	0.0031832				2	12418	43	0.00346272
				2	12685	6	0.000473				2	13377	3	0.000224266								4	15637	46	0.00294174				3	12898	46	0.00356644
				3	12411	3	0.000241721				3	13300	3	0.000225564								5	16266	45	0.00276651				4	13133	41	0.00312191
				4	12752	3	0.000235257				4	13652	2	0.000146499							#3	1	12846	46	0.00358088	0.00262601			5	14705	48	0.0032642
				5	14082	2	0.000142025				5	14083	2	0.000142015								2	13009	40	0.00307479			#2	1	13030	17	0.00130468	0.000924371
			#3	1	12318	8	0.000649456	0.000425041		#3	1	12587	2	0.000158894	0.000197647							3	13618	35	0.00257013				2	13247	12	0.000905865
				2	12996	3	0.00023084				2	13068	3	0.000229568								4	16008	38	0.00237381				3	13846	14	0.00101112
				3	12957	4	0.000308713				3	13113	2	0.00015252								5	16335	25	0.00153046				4	14783	10	0.000676453
				4	12491	5	0.000400288				4	13390	4	0.00029873							#4	1	12269	35	0.00285272	0.00214754			5	15199	11	0.000723732
				5	13062	7	0.000535906				5	13466	2	0.000148522								2	13205	32	0.00242332			#3	1	11316	11	0.000972075	0.000911013
			#4	1	10096	1	9.90491e-05	0.000175369		#4	1	12922	1	7.73874e-05	7.68232e-05							3	13463	27	0.0020055				2	12521	17	0.00135772
				2	10150	1	9.85222e-05				2	12949	2	0.000154452								4	15542	21	0.00135118				3	13864	15	0.00108194
				3	10129	1	9.87264e-05				3	13134	2	0.000152277								5	16152	34	0.002105				4	14377	9	0.000626
				4	11522	2	0.000173581				4	15539	0	0						R8	#1	1	18819	110	0.00584516	0.00540431			5	15464	8	0.000517331
				5	12286	5	0.000406967				5	15579	0	0								2	14980	98	0.00654206			#4	1	7082	5	0.000706015	0.000608455
		R9	#1	1	12975	12	0.000924855	0.000744284	R8	#1	1	15006	20	0.0013328	0.000967277							3	19424	96	0.00494234				2	7882	6	0.000761228
				2	13685	10	0.000730727				2	15324	15	0.000978857								4	19675	100	0.00508259				3	9275	4	0.000431267
				3	14989	11	0.000733872				3	16400	12	0.000731707								5	21044	97	0.00460939				4	12548	6	0.000478164
				4	16991	12	0.000706256				4	16710	18	0.0010772							#2	1	15590	105	0.00673509	0.00454581			5	15024	10	0.000665602
				5	17580	11	0.000625711				5	16764	12	0.00071582								2	16001	103	0.0064371		R7	#1	1	11955	27	0.00225847	0.00315374
			#2	1	13450	8	0.000594796	0.000513936		#2	1	13022	9	0.000691138	0.000548809							3	18787	74	0.00393889				2	12561	30	0.00238834
				2	15783	11	0.000696952				2	13260	10	0.000754148								4	19454	66	0.00339262				3	13050	49	0.00375479
				3	16858	7	0.000415233				3	13269	6	0.000452182								5	19772	44	0.00222537				4	13709	50	0.00364724
				4	17103	9	0.000526223				4	13731	6	0.000436967							#3	1	-	-		0.00220985			5	13979	52	0.00371987
				5	17832	6	0.000336474				5	14648	6	0.000409612								2	16261	51	0.00313634			#2	1	10884	19	0.00174568	0.00202222
			#3	1	13328	5	0.00037515	0.000202596		#3	1	13301	3	0.000225547	0.000170678							3	16752	34	0.00202961				2	11396	20	0.001755
				2	13705	3	0.000218898				2	14158	3	0.000211894								4	17234	33	0.00191482				3	12529	25	0.00199537
				3	13885	3	0.00021606				3	14198	3	0.000211297								5	18196	32	0.00175863				4	14138	30	0.00212194
				4	14800	2	0.000135135				4	14696	2	0.000136091							#4	1	15027	36	0.00239569	0.00152084			5	15242	38	0.00249311
				5	14763	1	6.77369e-05				5	14586	1	6.85589e-05								2	15367	22	0.00143164			#3	1	11182	18	0.00160973	0.00138136
			#4	1	11699	4	0.00034191	0.000145303		#4	1	12331	8	0.000648771	0.000567303							3	16468	23	0.00139665				2	11877	15	0.00126295
				2	12785	2	0.000156433				2	12886	9	0.000698432								4	16600	19	0.00114458				3	13796	19	0.00137721
				3	12964	2	0.000154273				3	14024	7	0.000499144								5	16995	21	0.00123566				4	14987	21	0.00140121
				4	13386	0	0				4	14025	7	0.000499109						R9	#1	1	16477	51	0.00309522	0.00158944			5	15131	19	0.0012557
				5	13532	1	7.38989e-05				5	14255	7	0.000491056								2	17658	25	0.00141579			#4	1	11547	28	0.00242487	0.00241361
		R10	#1	1	13937	5	0.000358757	0.000827878	R9	#1	1	11326	6	0.000529755	0.00040292							3	17751	25	0.00140837				2	13232	32	0.00241838
				2	13727	9	0.000655642				2	11710	3	0.000256191								4	17923	16	0.000892708				3	13485	27	0.00200222
				3	14482	16	0.00110482				3	11889	5	0.000420557								5	19381	22	0.00113513				4	13750	31	0.00225455
				4	16081	16	0.000994963				4	13090	7	0.000534759							#2	1	14658	42	0.00286533	0.00122137			5	13477	40	0.00296802
				5	16582	17	0.00102521				5	14634	4	0.000273336								2	15015	25	0.001665		R8	#1	1	14404	130	0.00902527	0.00837834
			#2	1	11748	4	0.000340483	0.000213519		#2	1	11988	4	0.000333667	0.000201389							3	15507	5	0.000322435				2	14871	132	0.00887634
				2	12021	1	8.31878e-05				2	11918	3	0.00025172								4	15653	7	0.000447199				3	16092	134	0.00832712
				3	12372	2	0.000161655				3	11745	3	0.000255428								5	16111	13	0.000806902				4	17398	131	0.0075296
				4	12356	4	0.000323729				4	11790	1	8.48176e-05															5	17213	140	0.00813339
				5	12615	2	0.000158541				5	12298	1	8.1314e-05														#2	1	13169	49	0.00372086	0.00359809
			#3	1	10907	3	0.000275053	0.000167691		#3	1	12581	4	0.00031794	0.000143955														2	15080	47	0.00311671
				2	11407	1	8.76655e-05				2	12401	2	0.000161277															3	16384	68	0.00415039
				3	12405	3	0.000241838				3	12420	2	0.000161031															4	18140	59	0.00325248
				4	12831	0	0				4	13028	0	0															5	19200	72	0.00375
				5	12826	3	0.0002339				5	12574	1	7.95292e-05														#3	1	12817	43	0.00335492	0.00261253
			#4	1	9286	1	0.000107689	7.1238e-05		#4	1	10493	2	0.000190603	0.000155747														2	14088	35	0.00248438
				2	11030	1	9.06618e-05				2	11574	2	0.000172801															3	15089	37	0.00245212
				3	11769	0	0				3	12079	2	0.000165577															4	15602	42	0.00269196
				4	12984	1	7.70179e-05				4	11939	2	0.000167518															5	15871	33	0.00207926
				5	12373	1	8.08211e-05				5	12160	1	8.22368e-05														#4	1	13467	67	0.00497512	0.00415439
		R11	#1	1	12894	5	0.000387777	0.00028918	R10	#1	1	20427	5	0.000244774	0.000324973														2	13330	65	0.00487622
				2	14216	6	0.00042206				2	20683	8	0.000386791															3	13849	56	0.00404361
				3	15227	6	0.000394037				3	20022	8	0.00039956															4	15349	54	0.00351814
				4	16347	2	0.000122347				4	21624	6	0.000277469															5	14886	50	0.00335886
				5	16711	2	0.000119682				5	22133	7	0.00031627													R9	#1	1	12151	158	0.013003	0.0105598
			#2	1	12045	5	0.00041511	0.000258248		#2	1	19567	3	0.000153319	0.000160186														2	14151	156	0.011024
				2	12219	3	0.000245519				2	20887	3	0.00014363															3	15125	154	0.0101818
				3	13516	4	0.000295946				3	21335	4	0.000187485															4	15560	150	0.0096401
				4	14747	2	0.000135621				4	21823	3	0.00013747															5	16201	145	0.00895006
				5	15072	3	0.000199045				5	22343	4	0.000179027														#2	1	11252	68	0.00604337	0.00447431
			#3	1	11242	5	0.000444761	0.000248442		#3	1	16607	4	0.000240862	0.000208016														2	12866	61	0.00474118
				2	11381	4	0.000351463				2	16557	4	0.00024159															3	14664	58	0.00395526
				3	13625	2	0.000146789				3	18895	4	0.000211696															4	15977	57	0.00356763
				4	13532	2	0.000147798				4	19269	4	0.000207587															5	17470	71	0.00406411
				5	13210	2	0.0001514				5	21685	3	0.000138344														#3	1	13322	52	0.00390332	0.00328012
			#4	1	12891	0	0	3.06663e-05		#4	1	16009	15	0.000936973	0.000613536														2	13834	46	0.00332514
				2	13130	0	0				2	16562	11	0.000664171															3	14648	44	0.00300382
				3	12796	1	7.81494e-05				3	16643	8	0.000480683															4	15770	51	0.00323399
				4	13301	1	7.51823e-05				4	17808	9	0.000505391															5	16699	49	0.00293431
				5	13940	0	0				5	18732	9	0.000480461														#4	1	12532	48	0.00383019	0.00300256
																													2	13063	45	0.00344484
																													3	13722	33	0.0024049
																													4	13783	37	0.00268447
																													5	14726	39	0.00264838
	Fig.4l
	-NC 3h + 2h cA											-NC +cA
	WT					lcat3
	Independent root-image	Independent cell	Punctas	Surface	punctas/µM²	Independent root-image	Independent cell	Punctas	Surface	punctas/µM²		WT	lcat3
	R1-1	cell1	38	1552	0.0244845	R1-1	cell1	14	895	0.0156425		0.0244845	0.0156425
	R1-2	Stack1-cell1	32	2252	0.0142096		cell2	28	1657	0.016898		0.0142096	0.016898
		Stack1-cell2	22	1767	0.0124505		cell3	19	1194	0.0159129		0.0124505	0.0159129
		Stack2-cell1	36	2353	0.0152996	R1-2	cell1	26	2560	0.0101563		0.0152996	0.0101563
		Stack2-cell2	38	2028	0.0187377		cell2	38	3023	0.0125703		0.0187377	0.0125703
		Stack3-cell1	36	2477	0.0145337	R1-3	Stack1-cell1	33	3058	0.0107914		0.0145337	0.0107914
		Stack3-cell2	34	2217	0.015336		Stack1-cell2	32	2605	0.0122841		0.015336	0.0122841
		Stack4-cell1	47	2446	0.019215		Stack2-cell1	36	3109	0.0115793		0.019215	0.0115793
		Stack4-cell2	34	2480	0.0137097		Stack2-cell2	36	2529	0.0142349		0.0137097	0.0142349
		Stack5-cell1	40	2513	0.0159172		Stack2-cell3	20	1625	0.0123077		0.0159172	0.0123077
		Stack5-cell2	40	2494	0.0160385		Stack3-cell1	40	3150	0.0126984		0.0160385	0.0126984
	R1-3	Cell1	31	3530	0.00878187		Stack3-cell2	10	603	0.0165837		0.00878187	0.0165837
	R2-1	Cell1	30	2061	0.014556		Stack3-cell3	19	2200	0.00863636		0.014556	0.00863636
		Cell2	39	1938	0.0201238		Stack3-cell4	22	2449	0.00898326		0.0201238	0.00898326
		Cell3	38	1865	0.0203753		Stack4-cell1	43	2763	0.0155628		0.0203753	0.0155628
	R2-2	Cell1	46	2437	0.0188757		Stack4-cell2	22	1884	0.0116773		0.0188757	0.0116773
		Cell2	32	2227	0.0143691		Stack4-cell3	22	1685	0.0130564		0.0143691	0.0130564
	R3-1	Cell1	58	3153	0.0183952		Stack5-cell1	42	3100	0.0135484		0.0183952	0.0135484
		Stack1-cell1	18	737	0.0244233	R1-4	cell1	48	2769	0.0173348		0.0244233	0.0173348
		Stack1-cell2	41	3110	0.0131833		cell2	43	3236	0.013288		0.0131833	0.013288
		Stack2-cell1	14	775	0.0180645	R1-5	cell1	48	3389	0.0141635		0.0180645	0.0141635
		Stack2-cell2	37	3132	0.0118135		cell2	35	2975	0.0117647		0.0118135	0.0117647
		Stack3-cell1	19	832	0.0228365	R1-6	cell1	23	1437	0.0160056		0.0228365	0.0160056
		Stack3-cell2	52	2767	0.0187929		cell2	24	1790	0.0134078		0.0187929	0.0134078
		Stack4-cell1	17	712	0.0238764	R2-1	Stack1-cell1	62	4091	0.0151552		0.0238764	0.0151552
		Stack4-cell2	42	2877	0.0145985		Stack1-cell2	30	2479	0.0121017		0.0145985	0.0121017
		Stack4-cell3	33	1380	0.023913		Stack1-cell3	15	1256	0.0119427		0.023913	0.0119427
		Stack5-cell1	53	2540	0.0208661		Stack1-cell4	25	2050	0.0121951		0.0208661	0.0121951
	R3-2	Stack1-cell2	38	2662	0.014275		Stack2-cell1	57	3680	0.0154891		0.014275	0.0154891
		Stack2-cell1	49	2263	0.0216527		Stack2-cell2	26	2291	0.0113488		0.0216527	0.0113488
		Stack2-cell2	36	2906	0.0123882		Stack2-cell3	18	1283	0.0140296		0.0123882	0.0140296
		Stack3-cell1	41	2738	0.0149744		Stack2-cell4	27	1430	0.0188811		0.0149744	0.0188811
		Stack3-cell2	42	2478	0.0169492		Stack3-cell1	47	3669	0.01281		0.0169492	0.01281
	R3-3	Stack1-cell1	75	4096	0.0183105		Stack3-cell2	35	2233	0.015674		0.0183105	0.015674
		Stack1-cell2	32	2005	0.0159601		Stack3-cell3	22	1553	0.0141661		0.0159601	0.0141661
		Stack2-cell1	61	3910	0.015601		Stack3-cell4	34	1234	0.0275527		0.015601	0.0275527
		Stack2-cell2	33	1988	0.0165996	R2-2	Stack1-cell1	58	2962	0.0195814		0.0165996	0.0195814
		Stack3-cell1	65	3920	0.0165816		Stack1-cell2	24	1553	0.015454		0.0165816	0.015454
		Stack3-cell2	35	2316	0.0151123		Stack2-cell1	31	2825	0.0109735		0.0151123	0.0109735
	R3-4	Cell1	31	2584	0.0119969		Stack2-cell2	19	1778	0.0106862		0.0119969	0.0106862
		Cell2	38	2503	0.0151818		Stack3-cell1	38	2731	0.0139143		0.0151818	0.0139143
		Cell3	45	2330	0.0193133		Stack3-cell2	17	1679	0.0101251		0.0193133	0.0101251
		Stack1-cell1	35	2248	0.0155694	R2-3	cell1	30	2943	0.0101937		0.0155694	0.0101937
		Stack1-cell2	17	1090	0.0155963		cell2	30	3328	0.00901442		0.0155963	0.00901442
		Stack2-cell1	35	2253	0.0155348	R2-4	cell1	19	2654	0.00715901		0.0155348	0.00715901
		Stack2-cell2	20	1135	0.0176211	R3-1	cell1	110	4522	0.0243255		0.0176211	0.0243255
	R4-1	cell1	40	2077	0.0192585		cell2	85	4510	0.018847		0.0192585	0.018847
	R4-2	Stack1-cell1	50	2237	0.0223514		cell3	91	4725	0.0192593		0.0223514	0.0192593
		Stack1-cell2	49	3038	0.016129	R3-2	cell1	31	1930	0.0160622		0.016129	0.0160622
		Stack2-cell1	49	1921	0.0255075		cell2	48	2931	0.0163767		0.0255075	0.0163767
		Stack2-cell2	53	3091	0.0171466		cell3	25	3158	0.0079164		0.0171466	0.0079164
		Stack3-cell1	40	2001	0.01999	R3-3	cell1	11	630	0.0174603		0.01999	0.0174603
		Stack3-cell2	49	3129	0.01566		cell2	54	3933	0.01373		0.01566	0.01373
		Stack4-cell1	43	1717	0.0267909	R3-4	cell1	16	682	0.0234604		0.0267909	0.0234604
		Stack4-cell2	46	3054	0.0091683		cell2	9	899	0.0100111		0.0091683	0.0100111
		Stack5-cell1	28	2132	0.0225141		cell3	40	4048	0.00988142		0.0225141	0.00988142
		Stack5-cell2	48	2986	0.016075		cell4	37	4135	0.008948		0.016075	0.008948
	R4-3	Stack1-cell1	33	3367	0.00980101	R4-1	Stack1-cell1	14	1053	0.0132953		0.00980101	0.0132953
		Stack1-cell2	33	2804	0.0117689		Stack1-cell2	63	3486	0.0180723		0.0117689	0.0180723
		Stack2-cell1	40	3418	0.0117028		Stack2-cell1	32	2022	0.0158259		0.0117028	0.0158259
		Stack2-cell2	35	1952	0.0179303		Stack2-cell2	28	1184	0.0236486		0.0179303	0.0236486
		Stack3-cell1	16	589	0.0271647		Stack2-cell3	55	3316	0.0165862		0.0271647	0.0165862
		Stack3-cell2	28	3525	0.00794326		Stack2-cell4	42	2253	0.0186418		0.00794326	0.0186418
	R4-4	Stack1-cell1	57	2976	0.0191532		Stack3-cell1	30	2170	0.0138249		0.0191532	0.0138249
		Stack1-cell2	39	2345	0.0166311		Stack3-cell2	24	1242	0.0193237		0.0166311	0.0193237
		Stack2-cell1	48	3109	0.015439		Stack3-cell3	44	2893	0.0152091		0.015439	0.0152091
		Stack2-cell2	39	2219	0.0175755		Stack3-cell4	39	2409	0.0161893		0.0175755	0.0161893
		Stack3-cell1	44	2764	0.015919		Stack3-cell5	22	1183	0.0185968		0.015919	0.0185968
		Stack3-cell2	34	2161	0.0157335		Stack4-cell1	26	1257	0.0206842		0.0157335	0.0206842
	R5-1	Stack1-cell1	21	1191	0.0176322		Stack4-cell2	37	2667	0.0138733		0.0176322	0.0138733
		Stack1-cell2	21	1987	0.0105687		Stack4-cell3	13	393	0.0330789		0.0105687	0.0330789
		Stack1-cell3	27	1953	0.0138249		Stack4-cell4	41	2562	0.0160031		0.0138249	0.0160031
		Stack2-cell1	22	1057	0.0208136		Stack4-cell5	28	1504	0.018617		0.0208136	0.018617
		Stack2-cell2	26	2200	0.0118182		Stack5-cell1	24	1333	0.0180045		0.0118182	0.0180045
		Stack2-cell3	24	2196	0.010929		Stack5-cell2	45	2374	0.0189553		0.010929	0.0189553
		Stack3-cell1	27	1162	0.0232358		Stack5-cell3	13	344	0.0377907		0.0232358	0.0377907
		Stack3-cell2	28	2217	0.0126297		Stack5-cell4	41	2484	0.0165056		0.0126297	0.0165056
		Stack3-cell3	14	1467	0.00954329		Stack5-cell5	44	1885	0.0233422		0.00954329	0.0233422
		Stack3-cell4	24	2075	0.0115663	R4-2	cell1	89	3476	0.0256041		0.0115663	0.0256041
	R5-2	Stack1-cell1	20	1693	0.0118133		cell2	80	3248	0.0246305		0.0118133	0.0246305
		Stack1-cell2	52	2817	0.0184594		Stack1-cell1	36	1670	0.0215569		0.0184594	0.0215569
		Stack1-cell3	20	1087	0.0183993		Stack1-cell2	74	2959	0.0250084		0.0183993	0.0250084
		Stack2-cell1	25	1881	0.0132908		Stack2-cell1	32	2016	0.015873		0.0132908	0.015873
		Stack2-cell2	42	2566	0.0163679		Stack2-cell2	66	2848	0.0231742		0.0163679	0.0231742
		Stack2-cell3	16	962	0.016632		Stack2-cell3	15	325	0.0461538		0.016632	0.0461538
		Stack3-cell1	27	1694	0.0159386		Stack3-cell1	28	2101	0.013327		0.0159386	0.013327
		Stack3-cell2	44	2552	0.0172414		Stack3-cell2	60	1892	0.0317125		0.0172414	0.0317125
		Stack3-cell3	21	1826	0.0115005		Stack3-cell3	73	2449	0.0298081		0.0115005	0.0298081
	R5-3	cell1	61	4005	0.015231	R4-3	Stack1-cell1	49	2094	0.0234002		0.015231	0.0234002
		cell2	29	3199	0.00906533		Stack1-cell2	54	3081	0.0175268		0.00906533	0.0175268
	R6-1	cell1	27	3607	0.00748544		Stack1-cell3	65	2215	0.0293454		0.00748544	0.0293454
		cell2	40	3562	0.0112296		Stack2-cell1	46	2192	0.0209854		0.0112296	0.0209854
		cell3	36	3707	0.00971136		Stack2-cell2	48	3077	0.0155996		0.00971136	0.0155996
	R6-2	cell1	33	3707	0.00890208		Stack2-cell3	69	2376	0.0290404		0.00890208	0.0290404
	R6-3	cell1	39	2927	0.0133242		Stack3-cell1	51	2353	0.0216745		0.0133242	0.0216745
	R6-4	cell1	17	1926	0.00882658		Stack3-cell2	53	2833	0.0187081		0.00882658	0.0187081
		cell2	22	2204	0.00998185		Stack3-cell3	70	2402	0.0291424		0.00998185	0.0291424
		cell3	20	2037	0.00981836		Stack4-cell1	55	2259	0.0243471		0.00981836	0.0243471
	r7-1	Stack1-cell1	17	1358	0.0125184		Stack4-cell2	50	2574	0.019425		0.0125184	0.019425
		Stack1-cell2	35	2188	0.0159963		Stack4-cell3	63	2374	0.0265375		0.0159963	0.0265375
		Stack1-cell3	24	1353	0.0177384		Stack5-cell1	47	2441	0.0192544		0.0177384	0.0192544
		Stack2-cell1	11	1217	0.00903862		Stack5-cell2	54	2573	0.0209872		0.00903862	0.0209872
		Stack2-cell2	26	2290	0.0113537		Stack5-cell3	24	1241	0.0193392		0.0113537	0.0193392
		Stack2-cell3	25	1422	0.0175809	r5-1	Stack1-cell1	42	2356	0.0178268		0.0175809	0.0178268
		Stack3-cell1	13	1101	0.0118074		Stack1-cell2	19	1656	0.0114734		0.0118074	0.0114734
		Stack3-cell2	29	2085	0.0139089		Stack1-cell3	24	1026	0.0233918		0.0139089	0.0233918
		Stack3-cell3	27	1284	0.021028		Stack2-cell1	34	2373	0.0143279		0.021028	0.0143279
	r8-1	Stack1-cell1	28	1744	0.016055		Stack2-cell2	25	1732	0.0144342		0.016055	0.0144342
		Stack1-cell2	31	1370	0.0226277		Stack2-cell3	18	1054	0.0170778		0.0226277	0.0170778
		Stack1-cell3	24	2241	0.0107095		Stack3-cell1	33	2395	0.0137787		0.0107095	0.0137787
		Stack2-cell1	32	1564	0.0204604		Stack3-cell2	31	1705	0.0181818		0.0204604	0.0181818
		Stack2-cell2	30	1288	0.0232919		Stack3-cell3	24	1029	0.0233236		0.0232919	0.0233236
		Stack2-cell3	20	2205	0.00907029		Stack4-cell1	38	2397	0.0158531		0.00907029	0.0158531
		Stack3-cell1	25	1586	0.0157629		Stack4-cell2	21	1693	0.012404		0.0157629	0.012404
		Stack3-cell2	22	1359	0.0161884		Stack4-cell3	20	927	0.021575		0.0161884	0.021575
		Stack3-cell3	29	2456	0.0118078		Stack5-cell1	47	2359	0.0199237		0.0118078	0.0199237
		Stack4-cell1	24	1609	0.0149161		Stack5-cell2	35	1693	0.0206734		0.0149161	0.0206734
		Stack4-cell2	34	1198	0.0283806		Stack5-cell3	20	972	0.0205761		0.0283806	0.0205761
		Stack4-cell3	20	2396	0.00834725	r5-2	Stack1-cell1	69	3689	0.0187043		0.00834725	0.0187043
		Stack5-cell1	41	1585	0.0258675		Stack1-cell2	36	2291	0.0157137		0.0258675	0.0157137
		Stack5-cell2	24	1089	0.0220386		Stack1-cell3	40	2058	0.0194363		0.0220386	0.0194363
		Stack5-cell3	26	2405	0.0108108		Stack2-cell1	56	3653	0.0153299		0.0108108	0.0153299
	r8-2	cell1	11	1433	0.0076762		Stack2-cell2	42	2390	0.0175732		0.0076762	0.0175732
		cell2	16	1592	0.0100503		Stack2-cell3	31	1921	0.0161374		0.0100503	0.0161374
		cell3	19	2174	0.00873965		Stack3-cell1	54	3671	0.0147099		0.00873965	0.0147099
	r9-1	Stack1-cell1	25	1342	0.0186289		Stack3-cell2	28	2465	0.011359		0.0186289	0.011359
		Stack1-cell2	19	978	0.0194274		Stack3-cell3	41	1978	0.020728		0.0194274	0.020728
		Stack2-cell1	37	1311	0.0282227		Stack4-cell1	58	3565	0.0162693		0.0282227	0.0162693
		Stack2-cell2	18	1005	0.0179104		Stack4-cell2	30	2199	0.0136426		0.0179104	0.0136426
		Stack3-cell1	36	1268	0.0283912		Stack4-cell3	25	2098	0.0119161		0.0283912	0.0119161
		Stack3-cell2	20	908	0.0220264		Stack5-cell1	60	3653	0.0164249		0.0220264	0.0164249
		cell1	37	1324	0.0279456		Stack5-cell2	25	2102	0.0118934		0.0279456	0.0118934
		cell2	34	1222	0.0278232		Stack5-cell3	26	2104	0.0123574		0.0278232	0.0123574
	r9-2	cell1	54	1757	0.0307342	r5-3	Stack1-cell1	59	4302	0.0137146		0.0307342	0.0137146
		cell2	50	1827	0.0273673		Stack1-cell2	42	2653	0.0158311		0.0273673	0.0158311
		cell3	41	1934	0.0211996		Stack2-cell1	68	4491	0.0151414		0.0211996	0.0151414
		cell4	42	1704	0.0246479		Stack2-cell2	42	2731	0.015379		0.0246479	0.015379
		Stack1-cell1	46	1819	0.0252886		Stack3-cell1	52	4260	0.0122066		0.0252886	0.0122066
		Stack1-cell2	30	1220	0.0245902		Stack3-cell2	39	2561	0.0152284		0.0245902	0.0152284
	r9-3	cell1	61	3074	0.0198439		Stack4-cell1	60	4280	0.0140187		0.0198439	0.0140187
		cell2	61	2719	0.0224347		Stack4-cell2	38	2480	0.0153226		0.0224347	0.0153226
		Stack1-cell1	64	2666	0.024006		Stack4-cell3	21	1737	0.0120898		0.024006	0.0120898
		Stack1-cell2	23	2345	0.0098081		Stack4-cell4	13	939	0.0138445		0.0098081	0.0138445
		cell3	55	2969	0.0185248		Stack5-cell1	56	4461	0.0125532		0.0185248	0.0125532
		cell4	27	2485	0.0108652		Stack5-cell2	17	1727	0.00984366		0.0108652	0.00984366
	r10-1	cell1	27	2274	0.0118734		Stack5-cell3	20	858	0.02331		0.0118734	0.02331
		cell2	31	2162	0.0143386	r6-1	Stack1-cell1	34	2110	0.0161137		0.0143386	0.0161137
		cell3	28	2204	0.0127042		Stack1-cell2	23	1269	0.0181245		0.0127042	0.0181245
		cell4	35	2269	0.0154253		Stack1-cell3	34	1962	0.0173293		0.0154253	0.0173293
		cell5	29	2275	0.0127473		Stack2-cell1	35	2350	0.0148936		0.0127473	0.0148936
	r10-2	Stack1-cell1	19	1632	0.0116422		Stack2-cell2	24	1095	0.0219178		0.0116422	0.0219178
		Stack1-cell2	18	1010	0.0178218		Stack2-cell3	36	1778	0.0202475		0.0178218	0.0202475
		Stack1-cell3	45	3036	0.0148221		Stack3-cell1	30	2292	0.013089		0.0148221	0.013089
		Stack2-cell1	17	1505	0.0112957		Stack3-cell2	28	1122	0.0249554		0.0112957	0.0249554
		Stack2-cell2	18	928	0.0193966		Stack3-cell3	44	1899	0.0231701		0.0193966	0.0231701
		Stack2-cell3	39	3191	0.0122219		Stack4-cell1	39	2344	0.0166382		0.0122219	0.0166382
		Stack3-cell1	19	1063	0.0178739		Stack4-cell2	20	1356	0.0147493		0.0178739	0.0147493
		Stack3-cell2	39	2840	0.0137324		Stack4-cell3	37	1917	0.019301		0.0137324	0.019301
		Cell1	13	1507	0.00862641		Stack5-cell1	40	2491	0.0160578		0.00862641	0.0160578
		cell2	17	2973	0.00571813		Stack5-cell2	18	1367	0.0131675		0.00571813	0.0131675
	r10-3	Cell1	47	2951	0.0159268		Stack5-cell3	33	1934	0.0170631		0.0159268	0.0170631
		Cell2	50	2658	0.0188111	r6-2	Stack1-cell1	19	2203	0.0086246		0.0188111	0.0086246
		Cell3	48	2874	0.0167015		Stack1-cell2	49	2541	0.0192837		0.0167015	0.0192837
		Cell4	30	2835	0.010582		Stack2-cell1	16	2440	0.00655738		0.010582	0.00655738
		Cell5	52	2792	0.0186246		Stack2-cell2	41	2629	0.0155953		0.0186246	0.0155953
	r11-1	Stack1-cell1	15	714	0.0210084		Stack3-cell1	22	2434	0.00903862		0.0210084	0.00903862
		Stack1-cell2	32	1512	0.021164		Stack3-cell2	31	2321	0.0133563		0.021164	0.0133563
		Stack2-cell1	12	709	0.0169252		Stack3-cell3	9	911	0.00987925		0.0169252	0.00987925
		Stack2-cell2	29	1602	0.0181024	r7-1	cell1	21	2722	0.00771492		0.0181024	0.00771492
		Stack3-cell1	28	1472	0.0190217		cell2	20	3177	0.00629525		0.0190217	0.00629525
		Stack3-cell2	13	1005	0.0129353	r7-2	Stack1-cell1	25	1682	0.0148633		0.0129353	0.0148633
		Stack4-cell1	10	1306	0.00765697		Stack1-cell2	15	1411	0.0106308		0.00765697	0.0106308
		Stack4-cell2	29	966	0.0300207		cell1	16	1760	0.00909091		0.0300207	0.00909091
		Stack4-cell3	14	827	0.0169287		cell2	24	1797	0.0133556		0.0169287	0.0133556
		Stack5-cell1	34	1422	0.02391		cell3	15	1799	0.00833797		0.02391	0.00833797
		Stack5-cell2	18	569	0.0316344		Stack2-cell1	22	2251	0.00977343		0.0316344	0.00977343
		Stack5-cell3	15	792	0.0189394		Stack2-cell2	12	1734	0.00692042		0.0189394	0.00692042
	r11-2	Stack1-cell1	26	1517	0.0171391	r7-3	cell1	18	1828	0.00984683		0.0171391	0.00984683
		Stack1-cell2	59	2344	0.0251706	r8-1	Stack1-cell1	12	1567	0.00765795		0.0251706	0.00765795
		Stack1-cell3	12	695	0.0172662		Stack1-cell2	27	1523	0.0177282		0.0172662	0.0177282
		cell1	66	2139	0.0308555		Stack1-cell3	51	2755	0.0185118		0.0308555	0.0185118
		cell2	77	2252	0.0341918		Stack2-cell1	15	1421	0.0105559		0.0341918	0.0105559
		cell3	67	2342	0.028608		Stack2-cell2	31	1523	0.0203546		0.028608	0.0203546
		cell4	69	2224	0.0310252		Stack2-cell3	52	2691	0.0193237		0.0310252	0.0193237
	r11-3	Stack1-cell1	15	2098	0.00714967		Stack3-cell1	19	1501	0.0126582		0.00714967	0.0126582
		Stack1-cell2	32	914	0.0350109		Stack3-cell2	29	1422	0.0203938		0.0350109	0.0203938
		Stack2-cell1	20	2223	0.00899685		Stack3-cell3	61	2640	0.0231061		0.00899685	0.0231061
		Stack2-cell2	27	927	0.0291262		Stack4-cell1	21	1592	0.013191		0.0291262	0.013191
		Stack3-cell1	17	2121	0.00801509		Stack4-cell2	38	1564	0.0242967		0.00801509	0.0242967
		Stack3-cell2	20	970	0.0206186		Stack4-cell3	48	2539	0.0189051		0.0206186	0.0189051
		Stack4-cell1	13	2356	0.00551783		Stack5-cell1	37	1355	0.0273063		0.00551783	0.0273063
		Stack4-cell2	22	873	0.0252005		Stack5-cell2	59	2632	0.0224164		0.0252005	0.0224164
		Stack5-cell1	18	2260	0.0079646		Stack5-cell3	18	775	0.0232258		0.0079646	0.0232258
		Stack5-cell2	24	1024	0.0234375	r8-2	Stack1-cell1	24	2203	0.0108942		0.0234375	0.0108942
	r12-1	Stack1-cell1	55	2813	0.0195521		Stack1-cell2	38	3186	0.0119272		0.0195521	0.0119272
		Stack1-cell2	9	764	0.0117801		Stack2-cell1	35	2197	0.0159308		0.0117801	0.0159308
		Stack1-cell3	51	2390	0.0213389		Stack2-cell2	48	3181	0.0150896		0.0213389	0.0150896
		Stack2-cell1	48	2714	0.0176861		Stack3-cell1	27	2130	0.0126761		0.0176861	0.0126761
		Stack2-cell2	8	706	0.0113314		Stack3-cell2	17	1323	0.0128496		0.0113314	0.0128496
		Stack2-cell3	45	2377	0.0189314		Stack3-cell3	50	3357	0.0148943		0.0189314	0.0148943
		Stack3-cell1	53	2489	0.0212937		Stack4-cell1	35	2245	0.0155902		0.0212937	0.0155902
		Stack3-cell2	17	681	0.0249633		Stack4-cell2	12	1374	0.00873362		0.0249633	0.00873362
		Stack3-cell3	52	2262	0.0229885		Stack4-cell3	55	3287	0.0167326		0.0229885	0.0167326
	r12-2	Stack1-cell1	20	797	0.0250941		Stack5-cell1	25	2326	0.0107481		0.0250941	0.0107481
		Stack1-cell2	52	3312	0.0157005		Stack5-cell2	18	1577	0.0114141		0.0157005	0.0114141
		Stack2-cell1	14	869	0.0161105		Stack5-cell3	49	3553	0.0137912		0.0161105	0.0137912
		Stack2-cell2	58	3386	0.0171294	r8-3	Stack1-cell1	35	3192	0.0109649		0.0171294	0.0109649
		Stack3-cell1	18	819	0.021978		Stack1-cell2	18	1437	0.0125261		0.021978	0.0125261
		Stack3-cell2	53	3467	0.015287		Stack1-cell3	12	2273	0.00527937		0.015287	0.00527937
	r12-3	Stack1-cell1	9	956	0.00941423		Stack2-cell1	41	3120	0.013141		0.00941423	0.013141
		Stack1-cell2	47	2788	0.016858		Stack2-cell2	23	1434	0.0160391		0.016858	0.0160391
		Stack1-cell3	26	1239	0.0209847		Stack3-cell1	50	3087	0.016197		0.0209847	0.016197
		Stack2-cell1	4	931	0.00429646		Stack3-cell2	25	1392	0.0179598		0.00429646	0.0179598
		Stack2-cell2	44	2851	0.0154332	r9-1	Stack1-cell1	42	2118	0.01983		0.0154332	0.01983
		Stack2-cell3	19	1125	0.0168889		Stack1-cell2	36	2164	0.0166359		0.0168889	0.0166359
		Stack3-cell1	8	959	0.00834202		Stack2-cell1	40	1974	0.0202634		0.00834202	0.0202634
		Stack3-cell2	46	2699	0.0170433		Stack2-cell2	41	2038	0.0201178		0.0170433	0.0201178
		Stack3-cell3	22	1156	0.0190311		Stack3-cell1	36	2023	0.0177954		0.0190311	0.0177954
	r13-1	Stack1-cell1	12	683	0.0175695		Stack3-cell2	37	2308	0.0160312		0.0175695	0.0160312
		Stack1-cell2	41	2202	0.0186194		cell1	38	2239	0.0169719		0.0186194	0.0169719
		Stack1-cell3	28	1218	0.0229885		Stack4-cell1	44	2061	0.0213489		0.0229885	0.0213489
		Stack1-cell4	25	1538	0.0162549		Stack4-cell2	37	2228	0.0166068		0.0162549	0.0166068
		Stack2-cell1	10	678	0.0147493	r9-2	cell1	64	2380	0.0268908		0.0147493	0.0268908
		Stack2-cell2	35	2057	0.0170151		cell2	44	2557	0.0172077		0.0170151	0.0172077
		Stack2-cell3	27	1210	0.022314		Stack1-cell1	54	2415	0.0223602		0.022314	0.0223602
		Stack2-cell4	19	1566	0.0121328		Stack1-cell2	15	3179	0.00471846		0.0121328	0.00471846
		Stack3-cell1	9	641	0.0140406		Stack2-cell1	39	2256	0.0172872		0.0140406	0.0172872
		Stack3-cell2	41	2283	0.0179588		Stack2-cell2	16	3164	0.00505689		0.0179588	0.00505689
		Stack3-cell3	22	1393	0.0157933		Stack3-cell1	51	2346	0.0217391		0.0157933	0.0217391
		Stack3-cell4	30	1700	0.0176471		Stack3-cell2	17	3126	0.00543826		0.0176471	0.00543826
		Stack4-cell1	14	652	0.0214724	r10-1	Stack1-cell1	38	1849	0.0205516		0.0214724	0.0205516
		Stack4-cell2	40	2196	0.0182149		Stack1-cell2	35	1290	0.0271318		0.0182149	0.0271318
		Stack4-cell3	27	1518	0.0177866		Stack1-cell3	27	1502	0.017976		0.0177866	0.017976
		Stack4-cell4	33	1573	0.020979		Stack1-cell4	36	1287	0.027972		0.020979	0.027972
		Stack5-cell1	17	653	0.0260337		Stack2-cell1	41	1937	0.0211668		0.0260337	0.0211668
		Stack5-cell2	45	2340	0.0192308		Stack2-cell2	28	1413	0.019816		0.0192308	0.019816
		Stack5-cell3	31	1312	0.023628		Stack2-cell3	32	1646	0.0194411		0.023628	0.0194411
		Stack5-cell4	27	1697	0.0159104		Stack2-cell4	38	1293	0.029389		0.0159104	0.029389
	r13-2	Stack1-cell1	49	2892	0.0169433		Stack3-cell1	46	1932	0.0238095		0.0169433	0.0238095
		Stack1-cell2	31	2031	0.0152634		Stack3-cell2	39	1408	0.0276989		0.0152634	0.0276989
		Stack2-cell1	52	2896	0.0179558		Stack3-cell3	33	1518	0.0217391		0.0179558	0.0217391
		Stack2-cell2	34	2253	0.015091		Stack3-cell4	35	1334	0.0262369		0.015091	0.0262369
		Stack3-cell1	53	2735	0.0193784		Stack4-cell1	48	2043	0.0234949		0.0193784	0.0234949
		Stack3-cell2	40	2086	0.0191755		Stack4-cell2	37	1391	0.0265996		0.0191755	0.0265996
		Stack4-cell1	45	2846	0.0158117		Stack4-cell3	30	1350	0.0222222		0.0158117	0.0222222
		Stack4-cell2	29	2337	0.0124091		Stack4-cell4	34	1253	0.0271349		0.0124091	0.0271349
		Stack5-cell1	44	2758	0.0159536		Stack5-cell1	48	2178	0.0220386		0.0159536	0.0220386
		Stack5-cell2	27	2472	0.0109223		Stack5-cell2	41	1401	0.0292648		0.0109223	0.0292648
	r13-3	cell1	8	3432	0.002331		Stack5-cell3	32	1406	0.0227596		0.002331	0.0227596
		cell2	8	3828	0.00208986		Stack5-cell4	33	1358	0.0243004		0.00208986	0.0243004
		cell3	5	3824	0.00130753	r10-2	Stack1-cell1	28	3375	0.0082963		0.00130753	0.0082963
		cell4	7	3925	0.00178344		Stack1-cell2	8	1637	0.00488699		0.00178344	0.00488699
		cell5	9	3946	0.00228079		Stack2-cell1	34	3430	0.00991254		0.00228079	0.00991254
							Stack2-cell2	7	1219	0.00574241			0.00574241
							Stack3-cell1	35	3123	0.0112072			0.0112072
							Stack3-cell2	9	1375	0.00654545			0.00654545
						r10-3	Stack1-cell1	14	2620	0.00534351			0.00534351
							Stack1-cell2	11	2281	0.00482245			0.00482245
							Stack2-cell1	16	2622	0.00610221			0.00610221
							Stack2-cell2	15	2427	0.00618047			0.00618047
							Stack3-cell1	22	2844	0.00773558			0.00773558
							Stack3-cell2	17	2481	0.00685208			0.00685208
						r11-1	cell1	21	1607	0.0130678			0.0130678
							cell2	22	1693	0.0129947			0.0129947
							cell3	25	1611	0.0155183			0.0155183
						r11-2	cell1	17	2447	0.00694728			0.00694728
							cell2	18	2585	0.00696325			0.00696325
							cell3	19	2484	0.00764895			0.00764895
						r11-3	cell1	29	1636	0.0177262			0.0177262
							cell2	27	1653	0.0163339			0.0163339
							Stack1-cell1	24	1378	0.0174165			0.0174165
							Stack1-cell2	28	1702	0.0164512			0.0164512
							Stack2-cell1	23	1478	0.0155616			0.0155616
							Stack2-cell2	31	1549	0.0200129			0.0200129
							Stack3-cell1	25	1550	0.016129			0.016129
							Stack3-cell2	19	1600	0.011875			0.011875
												t.test	0.4108

## Sheet: Fig. 5
	Fig.5b
								GFP/GFP-ATG8
	#1		GFP-ATG8	GFP	GFP/GFP-ATG8				WT+	WT -N	WT-NC	D2+	D2 -N	D2 -NC
	WT	+N	16847.2	10869.2	0.645166			#1	0.636933	1.60313	1.41491	0.47312	1.05335	0.499623
		-N	4016	17462	4.34811			#2	0.161581	6.17208	4.87016	0.195517	3.2029	2.17846
		-NC	5098.49	15806.2	3.10017			#3	0.645166	4.34811	3.10017	0.202134	1.74158	1.58339
	lcat3 lcat4	+N	9742.65	1969.33	0.202134			#4	0.61943	2.70963	2.45712	0.307464	2.04221	1.70242
		-N	2086.62	3634	1.74158			#5	0.350019	1.55203	2.71941	0.27032	1.88469	1.8472
		-NC	3659.3	5794.07	1.58339			#6	0.498295	5.00797	4.01267	0.419302	2.82145	1.92453
								#7	0.288001	2.48115	1.89053	0.0760284	0.618504	1.51555
	#2		GFP-ATG8 - AB	GFP	GFP/GFP-ATG8			#8	0.24324	1.22195	1.20213	0.104576	0.407792	0.43961
	WT	+N	19953.5	3224.1	0.161581
		-N	2529.69	15613.5	6.17208				normalized to WT-NC =1
		-NC	3488.88	16991.4	4.87016				WT+	WT -N	WT-NC	D2+	D2 -N	D2 -NC
	lcat3 lcat4	+N	8479.53	1657.89	0.195517			#1	0.450156	1.13303	1	0.334381	0.74446	0.353112
		-N	1494.13	4785.56	3.2029			#2	0.0331778	1.26733	1	0.0401459	0.657658	0.447307
		-NC	3088.18	6727.46	2.17846			#3	0.208107	1.40254	1	0.0652011	0.561768	0.510741
								#4	0.252096	1.10277	1	0.125132	0.83114	0.692854
	#3		GFP-ATG8	GFP	GFP/GFP-ATG8			#5	0.128711	0.570722	1	0.0994037	0.693053	0.679263
	WT	+N	19372.6	12339	0.636933			#6	0.12418	1.24804	1	0.104494	0.703135	0.479613
		-N	11970.3	19189.9	1.60313			#7	0.152339	1.31241	1	0.0402154	0.327159	0.801654
		-NC	12402.4	17548.3	1.41491			#8	0.202342	1.01649	1	0.0869928	0.339225	0.365694
	lcat3 lcat4	+N	15784.6	7467.99	0.47312
		-N	9272.53	9767.19	1.05335						Mann-Whitney	0.083
		-NC	14455	7222.05	0.499623						Mann-Whitney		0.003
											One sample t.test			0.0001
	#4		GFP-ATG8	GFP	GFP/GFP-ATG8
	WT	+N	17380.5	10766	0.61943
		-N	7129.29	19317.8	2.70963
		-NC	6532.87	16052.1	2.45712
	lcat3 lcat4	+N	12269.9	3772.54	0.307464
		-N	4040.95	8252.48	2.04221
		-NC	5892.92	10032.3	1.70242
	#5		GFP-ATG8	GFP	GFP/GFP-ATG8
	WT	+N	12289	4301.37	0.350019
		-N	5382.9	8354.41	1.55203
		-NC	7076.51	19243.9	2.71941
	lcat3 lcat4	+N	15348.3	4148.95	0.27032
		-N	2524.28	4757.49	1.88469
		-NC	4253.54	7857.12	1.8472
	#6		GFP-ATG8	GFP	GFP/GFP-ATG8
	lcat3 lcat4	+N	12590.6	5279.27	0.419302
		-N	2115.45	5968.63	2.82145
		-NC	3759.42	7235.12	1.92453
	WT	+N	19866.8	9899.5	0.498295
		-N	3359.18	16822.6	5.00797
		-NC	4446.07	17840.6	4.01267
	#7		GFP-ATG8	GFP	GFP/GFP-ATG8
	lcat3 lcat4	+N	15898.6	1208.75	0.0760284
		-N	5572.85	3446.83	0.618504
		-NC	1992.79	3020.18	1.51555
	WT	+N	19691.2	5671.1	0.288001
		-N	6545.34	16240	2.48115
		-NC	5928.63	11208.3	1.89053
	#8		GFP-ATG8	GFP	GFP/GFP-ATG8
	WT	+N	17456	4246	0.24324
		-N	10034	12261	1.22195
		-NC	12606	15154	1.20213
	lcat3 lcat4	+N	11494	1202	0.104576
		-N	5493	2240	0.407792
		-NC	5953	2617	0.43961
	Fig.5e
	+NC															+NC			-NC 3h															-NC
	WT							lcat3,4								puncta/µm²			WT							lcat3,4								puncta/µm²
	Independent root	Independent image	Stack	Surface (µm²)	Punctas	puncta/µm²	average	Independent root	Independent image	Stack	Surface (µm²)	Punctas	puncta/µm²	average		WT	lcat3,4		Independent root	Independent image	Stack	Surface (µm²)	Punctas	puncta/µm²	average	Independent root	Independent image	Stack	Surface (µm²)	Punctas	puncta/µm²	average		WT	lcat3,4
	R1	#1	1	11748	3	0.000255363	0.000283592	R1	#1	2	13993	3	0.000214393	0.00046138		0.000283592	0.00046138		R1	#1	2	14185	22	0.00155093	0.00156684	R1	#1	1	12339	48	0.0038901	0.00317203		0.00156684	0.00317203
			2	12807	5	0.000390411				3	15003	7	0.000466573			0.000221939	0.000220565				3	14609	19	0.00130057				2	13041	41	0.00314393			0.00106466	0.00240575
			3	14634	3	0.000205002				4	15075	8	0.00053068			0.000148424	0.000249976				4	16133	23	0.00142565				3	13210	42	0.00317941			0.001804	0.00265574
		#2	1	17735	3	0.000169157	0.000221939			5	15776	10	0.000633874			0.000203271	0.000123408				5	16650	28	0.00168168				4	13335	33	0.00247469			0.00405752	0.00107072
			2	18843	3	0.00015921			#2	1	18660	3	0.000160772	0.000220565		0.00025623	9.06585e-05				6	17321	32	0.00184747			#2	1	14085	39	0.0027689	0.00240575		0.00490932	0.0015357
			3	18816	6	0.000318878				2	19363	6	0.000309869			9.78473e-05	0.000146828				7	18185	29	0.00159472				2	14583	34	0.00233148			0.00301061	0.00151887
			4	18791	5	0.000266085				3	19547	4	0.000204635			0.0010731	0.000675592			#2	1	20655	26	0.00125878	0.00106466			3	15784	40	0.00253421			0.000738484	0.00419313
			5	20370	4	0.000196367				4	19325	4	0.000206986			0.00025892	0.000265545				2	20453	20	0.000977852				4	15181	36	0.00237139			0.00532855	0.00366176
		#3	1	16989	4	0.000235446	0.000148424		#3	2	16982	5	0.000294429	0.000249976		0.000128692	0.000741183				3	20916	26	0.00124307				5	15224	34	0.00223332			0.00373949	0.0012297
			2	18352	3	0.00016347				3	17432	4	0.000229463			0.000250534	0.000100172				4	21246	20	0.000941354				6	15944	35	0.00219518			0.00085511	0.00168394
			3	18388	2	0.000108767				4	17399	6	0.000344847			0.000216736	6.1916e-05				5	21058	19	0.00090227			#3	1	12597	32	0.00254029	0.00265574		0.00571304	0.00159256
			4	20085	2	9.95768e-05				5	18387	6	0.000326318			0.000562247	0.000133369			#3	1	18847	34	0.001804	0.001804			2	12517	33	0.00263641			0.00246036	0.00148468
			5	22245	3	0.000134862				6	18240	1	5.48246e-05			0.000298695	0.00030506			#4	1	16759	68	0.00405752	0.00405752			3	14020	39	0.00278174			0.00226377	0.00103632
	R2	#1	1	10183	2	0.000196406	0.000203271	R2	#1	1	17142	1	5.83363e-05	0.000123408		6.94168e-05	0.000193301		R2	#1	1	10591	40	0.00377679	0.00490932			4	14955	48	0.00320963			0.00183688	0.00165928
			2	10985	2	0.000182066				2	19099	2	0.000104718			0.000380825	4.65544e-05				2	10638	46	0.00432412				5	15194	48	0.00315914			0.0017668	0.0006594
			3	11926	2	0.000167701				3	18577	3	0.00016149			0.000211886	7.44026e-05				3	11212	58	0.00517303				6	15401	33	0.00214272			0.00262809	0.00109109
			4	11928	3	0.000251509				4	20119	4	0.000198817			0.000330257	0.000332625				4	11029	63	0.00571221				7	15464	41	0.00265132			0.000864715	0.00157203
			5	13719	3	0.000218675				5	21349	2	9.36812e-05			0.000176292	0.000169229				5	11330	63	0.00556046				8	15532	33	0.00212465			0.00201541	0.00169535
		#2	1	16760	3	0.000178998	0.00025623		#2	1	17129	2	0.000116761	9.06585e-05		0.000139652	0.000101205			#2	1	15429	54	0.0034999	0.00301061	R2	#1	1	10515	4	0.000380409	0.00107072		0.00142546	0.00230098
			2	20293	7	0.000344947				2	17876	1	5.59409e-05			0.000281126	9.60779e-05				2	14677	42	0.00286162				2	12055	8	0.000663625			0.00248747	0.00162623
			3	21315	6	0.000281492				3	18202	1	5.4939e-05			0.000711566	0.000523513				3	17553	52	0.00296246				3	13413	20	0.00149109			0.00268073	0.00194409
			4	21036	5	0.000237688				4	21902	1	4.56579e-05			0.000180891	0.000138178				4	18025	49	0.00271845				4	14871	19	0.00127765			0.00136652	0.00215611
			5	21006	5	0.000238027				5	22223	4	0.000179994			8.89529e-05	0.000184145		R3	#1	1	10833	8	0.000738484	0.000738484			5	16225	25	0.00154083			0.00151977	0.00257706
		#3	1	22276	3	0.000134674	9.78473e-05	R3	#1	1	15672	1	6.38081e-05	0.000146828		0.000666418	9.86086e-05			#2	2	16368	119	0.00727028	0.00532855		#2	1	17349	22	0.00126808	0.0015357		0.00116764	0.0020126
			2	22501	3	0.000133327				2	18047	3	0.000166233			0.000404066	0.000468392				3	16855	86	0.00510234				2	17431	27	0.00154896			0.00141175	0.00194823
			3	22230	2	8.99685e-05				3	16370	4	0.000244349			5.35492e-05	0.00025046				4	17024	80	0.00469925				3	17493	35	0.0020008			0.000796513	0.00200297
			4	22582	2	8.85661e-05				4	17792	2	0.00011241			0.000143447	0.000105956				5	17679	75	0.00424232				4	18114	24	0.00132494			0.000735223	0.00175789
			5	23419	1	4.27004e-05				5	20361	3	0.000147341			0.000623026	0.000307268		R4	#1	1	16035	40	0.00249454	0.00373949		#3	1	17403	21	0.00120669	0.00151887		0.00204806	0.0015357
	R3	#1	1	13073	16	0.0012239	0.0010731		#2	1	13458	14	0.00104027	0.000675592		0.000196615	0.000557027				2	16142	71	0.00439846				2	17869	33	0.00184677			0.000965314	0.00252195
			2	13484	13	0.000964106				2	17419	16	0.000918537			0.000141834	0.000322692				3	17108	74	0.00432546				3	18384	39	0.00212141			0.00313979	0.00163459
			3	13548	13	0.000959551				3	20614	12	0.000582129			5.07441e-05	0.000223829			#2	1	21973	17	0.000773677	0.00085511			4	19635	43	0.00218997			0.00181838	0.00135101
			4	16454	22	0.00133706				4	20207	10	0.000494878			0.000225059	0.000112515				2	22772	22	0.000966099				5	20312	37	0.00182158			0.00158797	0.00139574
			5	17028	15	0.000880902				5	23382	8	0.000342144			0.000186557					3	22925	17	0.000741549				6	20432	20	0.000978857			0.00178549	0.000648081
		#2	1	20115	7	0.000347999	0.00025892	R4	#1	1	19639	8	0.000407353	0.000265545		0.000216387					4	22732	23	0.00101179				7	21480	20	0.000931099			0.00125459	0.00186763
			2	19318	6	0.000310591				2	19846	7	0.000352716			0.00133804					5	23005	18	0.000782439				8	21809	23	0.00105461			0.000600298	0.00182085
			3	20128	4	0.000198728				3	20787	3	0.000144321							#3	1	19673	124	0.00630305	0.00571304	R3	#1	1	11101	36	0.00324295	0.00419313		0.000387908	0.00140114
			4	20559	4	0.000194562				4	20899	2	9.56984e-05			ttest	0.2858				2	19955	112	0.00561263				2	11782	54	0.00458326			0.00268467	0.000738201
			5	20600	5	0.000242718				5	21365	7	0.000327639								3	20331	100	0.0049186				3	11992	57	0.00475317			0.00255183	0.000606079
		#3	1	19832	2	0.000100847	0.000128692		#2	1	16062	16	0.00099614	0.000741183							4	21545	109	0.00505918			#2	2	23173	108	0.0046606	0.00366176		0.000834949	0.00312111
			2	19598	2	0.000102051				2	17355	10	0.000576203								5	22333	149	0.00667174				3	23192	92	0.00396689			0.0040334	0.00287406
			3	21377	3	0.000140338				3	19329	14	0.0007243						R5	#1	1	12974	36	0.00277478	0.00246036			4	23073	82	0.00355394			0.00222122	0.00302844
			4	20094	4	0.000199064				4	21975	16	0.0007281								2	15828	34	0.00214809				5	23540	75	0.00318607			0.00184942	0.00244479
			5	19771	2	0.000101158				5	23489	16	0.00068117								5	18306	45	0.00245821				6	23459	69	0.0029413			0.00175803	0.00165063
	R4	#1	1	19775	6	0.000303413	0.000250534	R5	#1	1	18881	2	0.000105927	0.000100172						#2	1	11870	31	0.00261163	0.00226377		#3	1	17641	43	0.0024375	0.0012297		0.00271379	0.00181621
			2	20565	4	0.000194505				2	19528	3	0.000153626								2	15170	36	0.0023731				2	16837	22	0.00130665			0.00119194	0.00263885
			3	21222	5	0.000235605				3	20236	2	9.88338e-05								3	16606	30	0.00180658				3	17100	18	0.00105263			0.00104828	0.00240379
			4	22181	6	0.000270502				4	20572	2	9.72195e-05						R6	#1	1	12542	19	0.00151491	0.00183688			4	17147	16	0.000933108			0.00171137	0.0031364
			5	24131	6	0.000248643				5	22097	1	4.5255e-05								2	14041	24	0.00170928				5	17576	10	0.000568958				0.00204193
		#2	1	19005	5	0.000263089	0.000216736	R6	#1	1	29847	2	6.70084e-05	6.1916e-05							3	15745	36	0.00228644				6	19456	21	0.00107936				0.00114055
			2	19689	4	0.000203159				2	29269	3	0.000102498							#2	1	11225	19	0.00169265	0.0017668	R4	#1	1	19003	32	0.00168394	0.00168394			0.00115707
			3	22148	3	0.000135452				3	28235	2	7.08341e-05								2	14057	25	0.00177847			#2	1	22249	41	0.00184278	0.00159256			0.00177418
			4	22755	3	0.000131839				4	28885	2	6.92401e-05								3	16400	30	0.00182927				2	22576	38	0.0016832				0.00142852
			5	22848	8	0.00035014				5	30850	0	0							#3	1	9792	26	0.00265523	0.00262809			3	22786	42	0.00184324				0.0015637
	R5	#1	1	16526	9	0.000544596	0.000562247		#2	1	33548	3	8.94241e-05	0.000133369							2	13139	37	0.00281604				4	23590	24	0.00101738				0.000794385
			2	17475	12	0.000686695				2	34486	5	0.000144986								3	15748	38	0.002413				5	24743	39	0.0015762				0.00124269
			3	18146	9	0.000495977				3	36889	5	0.000135542							#4	1	10070	10	0.000993049	0.000864715		#3	1	19400	43	0.00221649	0.00148468			0.00146259
			4	18737	11	0.000587074				4	36827	6	0.000162924								2	10291	9	0.000874551				2	19736	27	0.00136806				0.00102659
			5	20125	10	0.000496894				5	37322	5	0.000133969								3	11011	8	0.000726546				3	20822	30	0.00144078				0.000457126
		#2	1	13200	3	0.000227273	0.000298695	R7	#1	1	13799	5	0.000362345	0.00030506					R7	#1	1	14567	38	0.00260864	0.00201541			4	21210	19	0.000895804
			2	15859	4	0.000252223				2	14050	5	0.000355872								2	11358	25	0.00220109				5	21967	33	0.00150225			ttest	0.2243
			3	16310	4	0.000245248				3	14133	5	0.000353782								3	12131	15	0.0012365		R5	#1	1	15019	22	0.00146481	0.00103632
			4	17279	7	0.000405116				4	14910	3	0.000201207							#2	1	18016	40	0.00222025	0.00142546			2	16114	14	0.00086881
			5	19251	7	0.000363617				5	15867	4	0.000252096								2	18465	19	0.00102897				3	16767	13	0.000775332
	R6	#1	1	30180	3	9.94036e-05	6.94168e-05		#2	1	6841	3	0.000438532	0.000193301							3	20445	21	0.00102715			#2	1	16489	30	0.00181939	0.00165928
			2	31802	3	9.43337e-05				2	9912	1	0.000100888						R8	#1	1	14862	55	0.00370071	0.00248747			2	16241	29	0.0017856
			3	31827	4	0.000125679				3	13669	2	0.000146316								2	15627	35	0.00223971				3	16025	22	0.00137285
			4	32134	0	0				4	14229	3	0.000210837								3	16426	25	0.00152198		R6	#1	1	17270	7	0.000405327	0.0006594
			5	36144	1	2.76671e-05				5	14300	1	6.99301e-05							#2	1	13113	50	0.00381301	0.00268073			2	16919	13	0.000768367
	R7	#1	1	27999	10	0.000357156	0.000380825		#3	1	7656	1	0.000130617	4.65544e-05							2	13982	38	0.00271778				3	17402	14	0.000804505
			2	27263	12	0.000440157				2	9789	1	0.000102155								3	14556	22	0.0015114			#2	1	17590	17	0.000966458	0.00109109
			3	28411	9	0.000316779				3	10916	0	0							#3	1	12364	30	0.0024264	0.00136652			2	18135	22	0.00121312
			4	28978	9	0.00031058				4	15942	0	0								2	13438	10	0.000744158				3	19201	21	0.00109369
			5	29200	14	0.000479452				5	16792	0	0								3	12917	12	0.000929008			#3	1	16260	23	0.00141451	0.00157203
	R8	#1	1	15447	3	0.000194212	0.000211886		#4	1	7887	0	0	7.44026e-05					R9	#1	1	12911	25	0.00193633	0.00151977			2	19000	29	0.00152632
			2	15585	2	0.000128329				2	8550	1	0.000116959								2	12755	21	0.00164641				3	19152	34	0.00177527
			3	16031	5	0.000311896				3	9709	1	0.000102997								5	13312	13	0.000976562			#4	1	13682	21	0.00153486	0.00169535
			4	16134	3	0.000185943				4	10925	0	0							#2	1	11799	10	0.000847529	0.00116764			2	16381	31	0.00189244
			5	16733	4	0.000239049				5	13153	2	0.000152057								2	11760	17	0.00144558				3	18086	30	0.00165874
		#2	1	10676	4	0.000374672	0.000330257	R8	#1	1	10416	3	0.000288018	0.000332625							3	11572	14	0.00120982		R7	#1	1	-	-		0.00230098
			2	13232	4	0.000302297				2	11051	5	0.000452448						R10	#1	1	-	-		0.00141175			2	19034	50	0.00262688
			3	15091	8	0.000530117				3	12088	3	0.00024818								2	16594	25	0.00150657				3	19746	39	0.00197508
			4	15699	4	0.000254793				4	12837	6	0.000467399								3	19743	26	0.00131692			#2	1	18230	30	0.00164564	0.00162623
			5	15839	3	0.000189406				5	14487	3	0.000207082							#2	1	10531	8	0.000759662	0.000796513			2	20047	33	0.00164613
		#3	1	13099	2	0.000152683	0.000176292		#2	1	11521	2	0.000173596	0.000169229							2	10597	9	0.000849297				3	21425	34	0.00158693
			2	13737	3	0.000218388				2	12466	3	0.000240655								3	12811	10	0.000780579			#3	1	18416	45	0.00244353	0.00194409
			3	15281	3	0.000196322				3	13288	3	0.000225768							#3	1	8671	10	0.00115327	0.000735223			2	19927	43	0.00215788
			4	15842	3	0.00018937				4	14416	2	0.000138735								2	10418	4	0.000383951				3	20311	25	0.00123086
			5	16039	2	0.000124696				5	14838	1	6.73945e-05								3	11968	8	0.000668449			#4	1	18311	50	0.0027306	0.00215611
		#4	1	13755	1	7.27008e-05	0.000139652		#3	1	12503	0	0	0.000101205					R11	#1	1	11439	29	0.00253519	0.00204806			2	19996	43	0.00215043
			2	13532	2	0.000147798				2	13089	0	0								2	12243	20	0.00163359				3	20790	33	0.0015873
			3	15731	3	0.000190706				3	12481	2	0.000160244								3	13668	27	0.00197542		R8	#1	1	15074	42	0.00278625	0.00257706
			4	16829	3	0.000178264				4	14493	2	0.000137998							#2	1	12410	14	0.00112812	0.000965314			2	14980	41	0.00273698
			5	18384	2	0.00010879				5	14438	3	0.000207785								2	13220	14	0.001059				3	14946	33	0.00220795
	R9	#1	1	11543	3	0.000259898	0.000281126		#4	1	13315	1	7.51033e-05	9.60779e-05							3	14108	10	0.000708818			#2	1	14553	40	0.00274857	0.0020126
			2	12219	2	0.00016368				2	13700	2	0.000145985						R12	#1	1	20702	65	0.00313979	0.00313979			2	14696	28	0.00190528
			3	13432	4	0.000297796				3	14270	2	0.000140154								2	-	-					3	16619	23	0.00138396
			4	12799	5	0.000390656				4	15689	1	6.37389e-05								3	-	-				#3	1	13373	44	0.00329021	0.00194823
			5	13624	4	0.0002936				5	18048	1	5.54078e-05							#2	1	18151	52	0.00286486	0.00181838			2	15169	22	0.00145033
		#2	1	9812	4	0.000407664	0.000711566	R9	#1	1	15438	10	0.000647752	0.000523513							2	19328	28	0.00144868				3	16302	18	0.00110416
			2	10525	7	0.000665083				2	15957	6	0.000376011								3	22775	26	0.0011416			#4	1	13965	50	0.00358038	0.00200297
			3	12298	11	0.000894454				3	17210	8	0.000464846							#3	1	18950	29	0.00153034	0.00158797			2	14789	12	0.000811414
			4	12286	8	0.000651148				4	17477	11	0.000629399								2	19165	34	0.00177407				3	16078	26	0.00161712
			5	12773	12	0.000939482				5	18016	9	0.000499556								3	19870	29	0.00145949		R9	#1	1	11585	26	0.00224428	0.00175789
		#3	1	11297	4	0.000354076	0.000180891		#2	1	15945	3	0.000188147	0.000138178						#4	1	20141	67	0.00332655	0.00178549			2	13703	28	0.00204335
			2	12771	3	0.000234907				2	15758	1	6.34598e-05								2	19682	22	0.00111777				3	14198	14	0.000986054
			3	12430	1	8.04505e-05				3	15779	5	0.000316877								3	20830	19	0.000912146			#2	1	12401	25	0.00201597	0.0015357
			4	12978	1	7.70535e-05				4	15819	1	6.32151e-05						R13	#1	1	12591	16	0.00127075	0.00125459			2	14581	14	0.000960154
			5	12661	2	0.000157965				5	16895	1	5.91891e-05								2	14781	17	0.00115013				3	14715	24	0.00163099
		#4	1	10335	2	0.000193517	8.89529e-05		#3	1	16007	5	0.000312363	0.000184145							3	15638	21	0.00134288			#3	1	7189	27	0.00375574	0.00252195
			2	11650	2	0.000171674				2	16925	3	0.000177253							#2	1	10088	8	0.000793021	0.000600298			2	10649	21	0.00197202
			3	12567	1	7.95735e-05				3	17094	3	0.0001755								2	10381	5	0.000481649				3	11969	22	0.00183808
			4	12752	0	0				4	19341	3	0.000155111								3	11402	6	0.000526223		R10	#1	1	13792	31	0.00224768	0.00163459
			5	12923	0	0				5	19901	2	0.000100497							#3	1	9106	4	0.000439271	0.000387908			2	14002	18	0.00128553
	R10	#1	1	16465	12	0.000728819	0.000666418		#4	1	15330	3	0.000195695	9.86086e-05							2	9195	4	0.000435019				3	16052	22	0.00137055
			2	16803	12	0.000714158				2	15648	2	0.000127812								3	10365	3	0.000289436			#2	1	15358	30	0.00195338	0.00135101
			3	17176	12	0.000698649				3	16998	2	0.000117661						R14	#1	1	9542	26	0.0027248	0.00268467			2	18066	20	0.00110705
			4	16507	12	0.000726964				4	17825	0	0								2	13040	31	0.0023773				3	18134	18	0.000992611
			5	17260	8	0.000463499				5	19277	1	5.18753e-05								3	18632	55	0.00295191			#3	1	12010	22	0.00183181	0.00139574
		#2	1	15583	10	0.000641725	0.000404066	R10	#1	1	14532	6	0.000412882	0.000468392						#2	1	11437	23	0.00201102	0.00255183			2	13411	19	0.00141675
			2	15968	5	0.000313126				2	15616	6	0.000384221								2	13946	35	0.00250968				3	15980	15	0.000938673
			3	16754	5	0.000298436				3	15432	8	0.000518403								3	14036	44	0.0031348		R11	#1	1	16394	13	0.000792973	0.000648081
			4	16614	5	0.000300951				4	16299	9	0.000552181							#3	1	17436	15	0.000860289	0.000834949			2	19417	12	0.000618015
			5	17164	8	0.000466092				5	16868	8	0.000474271								2	17579	16	0.000910177				3	20628	11	0.000533256
		#3	1	14208	1	7.03829e-05	5.35492e-05		#2	1	14053	4	0.000284637	0.00025046							3	17702	13	0.00073438		R12	#2	1	14272	33	0.00231222	0.00186763
			2	14942	1	6.69254e-05				2	14432	4	0.000277162						R15	#1	1	14943	66	0.00441678	0.0040334			2	14984	26	0.00173518
			3	15333	2	0.000130438				3	14308	3	0.000209673								2	15929	70	0.0043945				3	17358	27	0.00155548
			4	15108	0	0				4	14429	4	0.000277219								3	17635	58	0.00328891			#3	1	-	-		0.00182085
			5	15226	0	0				5	14734	3	0.000203611							#2	1	16200	36	0.00222222	0.00222122			2	16722	33	0.00197345
		#4	1	12391	1	8.07037e-05	0.000143447		#3	1	12941	3	0.000231821	0.000105956							2	16923	36	0.00212728				3	17983	30	0.00166824
			2	13572	3	0.000221043				2	12896	2	0.000155087								3	17285	40	0.00231415		R13	#1	1	22726	35	0.00154009	0.00140114
			3	14583	2	0.000137146				3	13734	1	7.2812e-05							#3	1	12470	22	0.00176423	0.00184942			2	23620	35	0.0014818
			4	14192	2	0.000140924				4	13756	0	0								2	13554	28	0.00206581				3	23698	28	0.00118153
			5	14554	2	0.000137419				5	14274	1	7.00574e-05								3	15132	26	0.00171821			#2	1	24749	22	0.000888925	0.000738201
	R11	#1	1	13586	10	0.000736052	0.000623026		#4	1	10885	3	0.000275609	0.000307268						#4	1	9395	21	0.00223523	0.00175803			2	25569	19	0.000743087
			2	13526	13	0.000961112				2	11979	6	0.000500877								2	12670	20	0.00157853				3	25747	15	0.000582592
			3	15101	5	0.000331104				3	12823	3	0.000233955								3	15065	22	0.00146034			#3	1	24932	24	0.000962618	0.000606079
			4	16321	8	0.000490166				4	13393	4	0.000298663						R16	#1	1	16275	61	0.00374808	0.00271379			2	26009	9	0.000346034
			5	16759	10	0.000596694				5	13202	3	0.000227238								2	20120	50	0.00248509				3	25511	13	0.000509584
		#2	1	12961	2	0.000154309	0.000196615	R11	#1	1	12724	8	0.000628733	0.000557027							3	20962	40	0.00190821		R14	#1	1	19597	74	0.00377609	0.00312111
			2	13685	5	0.000365364				2	12765	7	0.000548374							#2	1	18540	31	0.00167206	0.00119194			2	21186	69	0.00325687
			3	14721	2	0.00013586				3	12187	7	0.000574383								2	20096	22	0.00109475				3	22314	52	0.00233038
			4	14994	3	0.00020008				4	12340	7	0.000567261								3	18541	15	0.000809018			#2	1	15824	50	0.00315976	0.00287406
			5	15691	2	0.000127462				5	12865	6	0.000466382							#3	1	16371	26	0.00158817	0.00104828			2	16142	44	0.00272581
		#3	1	14602	2	0.000136968	0.000141834		#2	1	11821	2	0.00016919	0.000322692							2	17257	12	0.00069537				3	17540	48	0.0027366
			2	15384	2	0.000130005				2	12291	4	0.000325441								3	20899	18	0.000861285			#3	1	15451	49	0.00317132	0.00302844
			3	15366	3	0.000195236				3	11866	5	0.000421372							#4	1	14336	33	0.0023019	0.00171137			2	15988	51	0.00318989
			4	16103	2	0.0001242				4	12984	6	0.000462107								2	15095	22	0.00145744				3	16152	44	0.00272412
			5	16292	2	0.00012276				5	16996	4	0.000235349								3	16730	23	0.00137478			#4	1	15442	50	0.00323792	0.00244479
		#4	1	12789	0	0	5.07441e-05		#3	1	11571	4	0.000345692	0.000223829														2	15864	34	0.00214322
			2	14705	0	0				2	12751	2	0.00015685															3	17919	35	0.00195323
			3	15633	2	0.000127934				3	12597	4	0.000317536													R15	#1	1	14264	27	0.00189288	0.00165063
			4	15900	2	0.000125786				4	13054	2	0.00015321															2	15504	26	0.00167699
			5	16861	0	0				5	13712	2	0.000145858															3	20260	28	0.00138203
	R12	#1	1	18060	5	0.000276855	0.000225059		#4	1	11170	2	0.000179051	0.000112515													#2	1	14338	29	0.0020226	0.00181621
			2	17813	2	0.000112278				2	11808	1	8.46883e-05															2	17471	32	0.00183161
			3	18644	6	0.000321819				3	12235	1	8.17327e-05															3	20070	32	0.00159442
			4	18872	6	0.000317931				4	13374	1	7.47719e-05														#3	1	15218	36	0.00236562	0.00263885
			5	20744	2	9.64134e-05				5	14052	2	0.000142328															2	15923	48	0.00301451
		#2	1	17838	5	0.0002803	0.000186557																					3	16953	43	0.00253642
			2	17928	3	0.000167336																				R16	#1	1	17179	38	0.002212	0.00240379
			3	18303	2	0.000109272																						2	18631	46	0.002469
			4	18649	4	0.000214489																						3	19760	50	0.00253036
			5	18589	3	0.000161386																					#2	1	13985	50	0.00357526	0.0031364
		#3	1	17230	4	0.000232153	0.000216387																					2	14565	46	0.00315826
			2	17552	2	0.000113947																						3	14202	38	0.00267568
			3	17775	5	0.000281294																					#3	1	15684	43	0.00274165	0.00204193
			4	17597	3	0.000170484																						2	16576	37	0.00223214
			5	17602	5	0.000284059																						3	18229	21	0.00115201
		#4	1	14806	18	0.00121572	0.00133804																				#4	1	16205	20	0.00123419	0.00114055
			2	16026	21	0.00131037																						2	15494	19	0.00122628
			3	16783	21	0.00125127																						3	16646	16	0.000961192
			4	17372	27	0.00155423																				R17	#1	1	16136	16	0.000991572	0.00115707
			5	17665	24	0.00135862																						2	16107	20	0.0012417
																												3	18579	23	0.00123796
																											#2	1	14921	34	0.00227867	0.00177418
																												2	17054	28	0.00164184
																												3	19258	27	0.00140201
																											#3	1	16436	33	0.00200779	0.00142852
																												2	19811	26	0.0013124
																												3	21753	21	0.000965384
																											#4	1	13096	25	0.00190898	0.0015637
																												2	14773	21	0.00142151
																												3	17639	24	0.00136062
																										R18	#1	1	12006	14	0.00116608	0.000794385
																												2	16545	13	0.000785736
																												3	18547	8	0.000431337
																											#2	1	19066	28	0.00146858	0.00124269
																												2	19232	24	0.00124792
																												3	18783	19	0.00101155
																											#3	1	15024	22	0.00146432	0.00146259
																												2	18392	33	0.00179426
																												3	19483	22	0.00112919
																											#4	1	16469	24	0.00145728	0.00102659
																												2	17017	16	0.000940236
																												3	17589	12	0.000682245
																											#5	1	15642	11	0.000703235	0.000457126
																												2	16482	9	0.00054605
																												3	16381	2	0.000122093
	Fig. 5f
		-NC 3h											-NC			-NC 3h + 2h cA											-NC +cA
		WT					lcat3,4						puncta/µm²			WT					lcat3,4						puncta/µm²
		Independent root	Independent cell	Surface (µm²)	Punctas	puncta/µm²	Independent root	Independent cell	Surface (µm²)	Punctas	puncta/µm²		WT	lcat3,4		Independent root-image	Independent cell	Punctas	Surface	punctas/µM²	Independent root-image	Independent cell	Punctas	Surface	punctas/µM²		WT	lcat3,4
		R1	cell#1	904.91	0	0	R1	cell#1	755.826	7	0.00926139		0	0.00926139		R1-1	stack1-cell1	37	1807	0.0204759	R1-1	stack1-cell1	28	1536	0.0182292		0.0204759	0.0182292
			cell#2	658.211	1	0.00151927		cell#2	587.673	5	0.00850813		0.00151927	0.00850813			stack1-cell2	22	1098	0.0200364		stack1-cell2	65	2360	0.0275424		0.0200364	0.0275424
			cell#3	1177.58	1	0.000849201		cell#3	475.403	4	0.00841391		0.000849201	0.00841391		R1-2	stack1-cell1	45	1988	0.0226358		stack2-cell1	32	1365	0.0234432		0.0226358	0.0234432
			cell#4	880.636	0	0		cell#4	432.47	0	0		0	0			stack1-cell2	50	2408	0.0207641		stack2-cell2	67	2226	0.0300988		0.0207641	0.0300988
			cell#5	433.469	0	0		cell#5	521.054	0	0		0	0			stack2-cell1	45	2029	0.0221784		stack3-cell1	38	1489	0.0255205		0.0221784	0.0255205
			cell#6	377.3	0	0		cell#6	383.923	0	0		0	0			stack2-cell2	44	2378	0.0185029		stack3-cell2	79	2268	0.0348325		0.0185029	0.0348325
			cell#7	344.146	1	0.00290574		cell#7	379.323	0	0		0.00290574	0			stack3-cell1	67	2120	0.0316038		stack3-cell3	42	1410	0.0297872		0.0316038	0.0297872
			cell#8	1172.98	2	0.00170506		cell#8	291.856	0	0		0.00170506	0			stack3-cell2	56	1995	0.0280702	R1-2	stack1-cell1	59	4374	0.0134888		0.0280702	0.0134888
			cell#9	448.023	2	0.00446406		cell#9	1208.58	13	0.0107565		0.00446406	0.0107565			stack3-cell3	48	2280	0.0210526		stack1-cell2	80	3545	0.022567		0.0210526	0.022567
			cell#10	280.642	0	0		cell#10	508.909	0	0		0	0		R1-3	stack1-cell1	26	1465	0.0177474		stack2-cell1	24	941	0.0255048		0.0177474	0.0255048
			cell#11	413.594	1	0.00241783		cell#11	427.199	2	0.00468166		0.00241783	0.00468166			stack1-cell2	15	1156	0.0129758		stack2-cell2	86	3594	0.0239288		0.0129758	0.0239288
			cell#12	339.01	0	0	R2	cell#1	1317	16	0.0121488		0	0.0121488			stack2-cell1	64	2114	0.0302744		stack2-cell3	28	1413	0.019816		0.0302744	0.019816
		R2	cell#1	552.723	2	0.00361845		cell#2	473.766	0	0		0.00361845	0			stack2-cell2	34	1279	0.0265833		stack3-cell1	37	1006	0.0367793		0.0265833	0.0367793
			cell#2	490.536	1	0.00203859		cell#3	437.053	0	0		0.00203859	0			stack2-cell3	16	1018	0.0157171		stack3-cell2	51	4406	0.0115751		0.0157171	0.0115751
			cell#3	415.373	0	0		cell#4	411.52	0	0		0	0			stack2-cell4	26	1773	0.0146644		stack3-cell3	84	3169	0.0265068		0.0146644	0.0265068
			cell#4	362.494	0	0		cell#5	307.274	0	0		0	0			stack3-cell1	60	2229	0.0269179		stack3-cell4	47	1491	0.0315225		0.0269179	0.0315225
			cell#5	402.783	0	0		cell#6	887.552	7	0.00788686		0	0.00788686			stack3-cell2	32	1470	0.0217687	R1-3	stack1-cell1	82	3218	0.0254817		0.0217687	0.0254817
			cell#6	564.306	1	0.00177209		cell#7	897.222	4	0.00445821		0.00177209	0.00445821			stack3-cell3	20	1100	0.0181818		stack1-cell2	48	2198	0.021838		0.0181818	0.021838
			cell#7	418.949	0	0		cell#8	632.779	0	0		0	0			stack3-cell4	21	1813	0.011583		stack1-cell3	26	1407	0.018479		0.011583	0.018479
			cell#8	361.588	0	0		cell#9	834.649	18	0.021566		0	0.021566		R1-4	stack1-cell1	43	2006	0.0214357		stack1-cell4	56	2704	0.0207101		0.0214357	0.0207101
			cell#9	332.832	0	0		cell#10	681.276	7	0.0102748		0	0.0102748			stack1-cell2	57	4263	0.0133709		stack2-cell1	87	3285	0.026484		0.0133709	0.026484
			cell#10	195.029	0	0		cell#11	373.423	14	0.037491		0	0.037491			stack2-cell1	47	2368	0.019848		stack2-cell2	38	2014	0.0188679		0.019848	0.0188679
		R3	cell#1	302.918	0	0		cell#12	459.766	1	0.00217502		0	0.00217502			stack2-cell2	63	5136	0.0122664		stack2-cell3	30	1294	0.0231839		0.0122664	0.0231839
			cell#2	55.682	0	0		cell#14	1270.63	1	0.000787012		0	0.000787012			stack3-cell1	53	2613	0.0202832		stack2-cell4	59	2824	0.0208924		0.0202832	0.0208924
			cell#3	507.6	0	0		cell#15	890.238	0	0		0	0			stack3-cell2	59	5148	0.0114608		stack3-cell1	88	3024	0.0291005		0.0114608	0.0291005
			cell#4	323.566	0	0	R3	cell#1	199.889	4	0.0200111		0	0.0200111		R2-1	stack1-cell1	32	974	0.0328542		stack3-cell2	44	1669	0.0263631		0.0328542	0.0263631
			cell#5	396.253	0	0		cell#2	513.165	10	0.0194869		0	0.0194869			stack1-cell2	53	2250	0.0235556		stack3-cell3	56	2823	0.0198371		0.0235556	0.0198371
			cell#6	649.322	0	0		cell#3	859.216	5	0.00581926		0	0.00581926			stack2-cell1	68	2807	0.0242252	R2-1	stack1-cell1	53	2118	0.0250236		0.0242252	0.0250236
			cell#7	439.924	0	0		cell#4	479.054	24	0.0500987		0	0.0500987			stack2-cell2	35	1099	0.0318471		stack1-cell2	60	3997	0.0150113		0.0318471	0.0150113
			cell#8	513.584	1	0.0019471		cell#5	571.406	12	0.0210008		0.0019471	0.0210008			stack2-cell3	56	2204	0.0254083		stack2-cell1	71	2304	0.030816		0.0254083	0.030816
			cell#9	264.376	0	0		cell#6	255.831	0	0		0	0			stack3-cell1	72	3125	0.02304		stack2-cell2	76	3620	0.0209945		0.02304	0.0209945
			cell#10	146.49	0	0		cell#7	265.4	0	0		0	0			stack3-cell2	25	1093	0.0228728		stack3-cell1	61	2235	0.0272931		0.0228728	0.0272931
		R4	cell#1	283.848	0	0		cell#8	313.074	0	0		0	0			stack3-cell3	47	2120	0.0221698		stack3-cell2	88	3744	0.0235043		0.0221698	0.0235043
			cell#2	285.997	0	0		cell#9	345.758	2	0.00578439		0	0.00578439		R2-2	stack1-cell1	51	3087	0.0165209	R2-2	stack1-cell1	47	1599	0.0293934		0.0165209	0.0293934
			cell#3	469.426	1	0.00213026		cell#10	471.709	6	0.0127197		0.00213026	0.0127197			stack1-cell2	18	1539	0.0116959		stack1-cell2	36	1995	0.0180451		0.0116959	0.0180451
			cell#4	583.392	1	0.00171411		cell#11	561.821	8	0.0142394		0.00171411	0.0142394			stack1-cell3	38	1883	0.0201806		stack2-cell1	45	1621	0.0277606		0.0201806	0.0277606
			cell#5	1116.74	0	0		cell#12	670.415	6	0.00894968		0	0.00894968			stack2-cell1	48	3268	0.0146879		stack2-cell2	27	1065	0.0253521		0.0146879	0.0253521
			cell#6	612.433	0	0		cell#13	972.46	10	0.0102832		0	0.0102832			stack2-cell2	24	1432	0.0167598		stack2-cell3	58	2394	0.0242272		0.0167598	0.0242272
			cell#7	1685.43	0	0	R4	cell#1	397.612	1	0.00251501		0	0.00251501			stack2-cell3	46	1761	0.0261215		stack3-cell1	42	1561	0.0269058		0.0261215	0.0269058
			cell#8	287.843	0	0		cell#2	1787.24	6	0.00335713		0	0.00335713			stack3-cell1	52	3407	0.0152627		stack3-cell2	29	1020	0.0284314		0.0152627	0.0284314
			cell#9	411.579	3	0.007289		cell#3	1948.09	1	0.000513323		0.007289	0.000513323			stack3-cell2	23	1572	0.014631		stack3-cell3	57	2522	0.0226011		0.014631	0.0226011
			cell#10	594.203	0	0		cell#4	504.578	0	0		0	0			stack3-cell3	52	1651	0.0314961	R2-3	cell1	43	2203	0.0195188		0.0314961	0.0195188
			cell#11	484.031	1	0.00206598		cell#5	473.573	0	0		0.00206598	0		R2-3	cell1	51	3237	0.0157553		stack1-cell1	41	2269	0.0180696		0.0157553	0.0180696
			cell#12	830.209	0	0		cell#6	692.674	0	0		0	0			cell2	43	3402	0.0126396		stack1-cell2	30	1075	0.027907		0.0126396	0.027907
			cell#13	1138.43	0	0		cell#7	790.105	0	0		0	0			cell3	61	3645	0.0167353		stack2-cell1	43	2669	0.0161109		0.0167353	0.0161109
			cell#14	313.93	0	0		cell#8	304.983	8	0.026231		0	0.026231		R2-4	cell1	31	1743	0.0177854		stack2-cell2	31	1127	0.0275067		0.0177854	0.0275067
		R5	cell#1	462.544	0	0		cell#9	1565.52	5	0.00319382		0	0.00319382			stack1-cell1	44	1537	0.0286272	R3-1	stack1-cell1	30	1567	0.0191449		0.0286272	0.0191449
			cell#2	844.209	0	0		cell#10	1753.48	2	0.00114059		0	0.00114059			stack1-cell2	26	1756	0.0148064		stack1-cell2	69	1996	0.0345691		0.0148064	0.0345691
			cell#3	812.012	0	0		cell#11	1266.8	6	0.00473634		0	0.00473634			stack1-cell3	24	2178	0.0110193		stack1-cell3	35	1288	0.0271739		0.0110193	0.0271739
			cell#4	2692.12	0	0		cell#12	1507.47	5	0.00331681		0	0.00331681			stack2-cell1	35	1608	0.0217662		stack2-cell1	39	1755	0.0222222		0.0217662	0.0222222
			cell#5	2332.31	0	0	R5	cell#1	722.975	6	0.00829904		0	0.00829904			stack2-cell2	23	1625	0.0141538		stack2-cell2	48	1254	0.0382775		0.0141538	0.0382775
			cell#6	980.367	0	0		cell#2	952.467	10	0.0104991		0	0.0104991			stack2-cell3	21	2403	0.00873908		stack2-cell3	69	1714	0.0402567		0.00873908	0.0402567
			cell#7	1044.44	0	0		cell#3	1339.34	5	0.00373319		0	0.00373319		R2-5	stack1-cell1	56	3232	0.0173267		stack2-cell4	28	1076	0.0260223		0.0173267	0.0260223
		R6	cell#1	253.439	0	0		cell#4	727.129	5	0.00687636		0	0.00687636			stack1-cell2	74	3563	0.020769		stack3-cell1	59	1810	0.0325967		0.020769	0.0325967
			cell#2	290.731	0	0		cell#5	1100.8	7	0.00635899		0	0.00635899			stack2-cell1	58	3394	0.017089		stack3-cell2	37	1480	0.025		0.017089	0.025
			cell#3	784.414	1	0.00127484		cell#6	566.026	0	0		0.00127484	0			stack2-cell2	80	3112	0.0257069		stack3-cell3	75	1824	0.0411184		0.0257069	0.0411184
			cell#4	1063.41	1	0.00094037		cell#7	635.851	3	0.00471809		0.00094037	0.00471809			stack3-cell1	53	2926	0.0181135		stack3-cell4	36	1703	0.0211392		0.0181135	0.0211392
			cell#5	369.218	0	0		cell#8	1064.02	9	0.00845853		0	0.00845853			stack3-cell2	68	2966	0.0229265		stack3-cell5	41	1877	0.0218434		0.0229265	0.0218434
			cell#6	603.419	0	0	R6	cell#1	1418.62	14	0.00986875		0	0.00986875		R3-1	stack1-cell1	57	2933	0.019434	R3-2	stack1-cell1	57	3245	0.0175655		0.019434	0.0175655
			cell#7	629.43	0	0		cell#2	1417.71	21	0.0148126		0	0.0148126			stack1-cell2	35	2163	0.0161812		stack1-cell2	38	2515	0.0151093		0.0161812	0.0151093
			cell#8	644.085	0	0		cell#3	499.173	6	0.0120199		0	0.0120199			stack1-cell3	54	2748	0.0196507		stack1-cell3	42	1478	0.0284168		0.0196507	0.0284168
			cell#9	214.661	0	0		cell#4	963.378	0	0		0	0			stack2-cell1	41	2903	0.0141233		stack2-cell1	65	3399	0.0191233		0.0141233	0.0191233
			cell#10	224.96	0	0		cell#5	762.961	1	0.00131068		0	0.00131068			stack2-cell2	53	1920	0.0276042		stack2-cell2	49	2569	0.0190736		0.0276042	0.0190736
			cell#11	222.291	0	0		cell#6	427.594	1	0.00233867		0	0.00233867			stack2-cell3	51	2603	0.0195928		stack2-cell3	37	1433	0.02582		0.0195928	0.02582
			cell#12	232.64	0	0		cell#7	812.834	0	0		0	0			stack3-cell1	36	2407	0.0149564		stack2-cell4	36	2651	0.0135798		0.0149564	0.0135798
			cell#13	295.691	0	0		cell#8	751.344	2	0.0026619		0	0.0026619			stack3-cell2	45	2097	0.0214592		stack3-cell1	72	3438	0.0209424		0.0214592	0.0209424
			cell#14	705.575	0	0		cell#9	1435.47	37	0.0257755		0	0.0257755			stack3-cell3	44	2083	0.0211234		stack3-cell2	51	2489	0.0204902		0.0211234	0.0204902
			cell#15	475.327	0	0		cell#10	1288.35	4	0.00310474		0	0.00310474			stack3-cell4	46	3047	0.0150968		stack3-cell3	49	1419	0.0345314		0.0150968	0.0345314
			cell#16	857.689	0	0		cell#11	499.827	7	0.0140048		0	0.0140048		R3-2	stack1-cell1	65	4068	0.0159784		stack3-cell4	40	2839	0.0140895		0.0159784	0.0140895
		R7	cell#1	640.501	0	0		cell#12	336.441	1	0.00297229		0	0.00297229			stack1-cell2	79	3298	0.0239539	R3-3	stack1-cell1	56	2883	0.0194242		0.0239539	0.0194242
			cell#2	110.021	0	0	R7	cell#1	1364.79	10	0.00732716		0	0.00732716			stack2-cell1	74	4074	0.018164		stack1-cell2	28	1353	0.0206948		0.018164	0.0206948
			cell#3	492.659	1	0.0020298		cell#2	1676.72	27	0.0161029		0.0020298	0.0161029			stack2-cell2	85	3499	0.0242927		stack1-cell3	47	2146	0.0219012		0.0242927	0.0219012
			cell#4	192.461	0	0		cell#3	651.312	20	0.0307072		0	0.0307072			stack3-cell1	69	3975	0.0173585		stack1-cell4	30	1642	0.0182704		0.0173585	0.0182704
			cell#5	940.683	1	0.00106306		cell#4	732.308	0	0		0.00106306	0			stack3-cell2	75	3148	0.0238247		stack1-cell5	24	1512	0.015873		0.0238247	0.015873
			cell#6	479.415	0	0		cell#5	735.934	0	0		0	0		R3-3	stack1-cell1	65	3016	0.0215517		stack2-cell1	65	2351	0.0276478		0.0215517	0.0276478
			cell#7	1111.79	0	0		cell#6	427.913	0	0		0	0			stack1-cell2	38	2951	0.012877		stack2-cell2	28	1389	0.0201584		0.012877	0.0201584
			cell#8	263.117	0	0		cell#7	367.01	0	0		0	0			stack2-cell1	73	3492	0.0209049		stack2-cell3	50	2145	0.02331		0.0209049	0.02331
		R8	cell#1	167.423	0	0		cell#8	336.592	0	0		0	0			stack2-cell2	36	3593	0.0100195		stack2-cell4	31	1576	0.0196701		0.0100195	0.0196701
			cell#2	397.646	0	0		cell#9	1120.65	11	0.0098157		0	0.0098157			stack3-cell1	71	3340	0.0212575		stack2-cell5	33	1562	0.0211268		0.0212575	0.0211268
			cell#3	1228.85	0	0		cell#10	1214.06	21	0.0172974		0	0.0172974			stack3-cell2	45	3479	0.0129348		stack3-cell1	66	2469	0.0267315		0.0129348	0.0267315
			cell#4	640.736	0	0		cell#11	763.699	19	0.0248789		0	0.0248789		R3-4	stack1-cell1	48	3712	0.012931		stack3-cell2	33	1423	0.0231904		0.012931	0.0231904
		R9	cell#1	306.267	0	0		cell#12	1234.13	10	0.00810285		0	0.00810285			stack1-cell2	56	4216	0.0132827		stack3-cell3	56	2129	0.0263034		0.0132827	0.0263034
			cell#2	564.465	0	0		cell#13	685.355	7	0.0102137		0	0.0102137			stack2-cell1	52	3950	0.0131646		stack3-cell4	21	1440	0.0145833		0.0131646	0.0145833
			cell#3	541.904	1	0.00184535		cell#14	431.136	7	0.0162362		0.00184535	0.0162362			stack2-cell2	55	4348	0.0126495		stack3-cell5	30	1530	0.0196078		0.0126495	0.0196078
			cell#4	117.012	0	0	R8	cell#1	479.507	5	0.0104274		0	0.0104274			stack2-cell3	37	2397	0.015436	R3-4	stack1-cell1	78	2992	0.0260695		0.015436	0.0260695
			cell#5	847.415	0	0		cell#2	722.144	6	0.00830859		0	0.00830859			stack3-cell1	24	1489	0.0161182		stack1-cell2	38	1404	0.0270655		0.0161182	0.0270655
			cell#6	568.494	0	0		cell#3	914.243	8	0.00875041		0	0.00875041			stack3-cell2	57	3876	0.0147059		stack1-cell3	80	3226	0.0247985		0.0147059	0.0247985
			cell#7	157.905	0	0		cell#4	666.848	3	0.00449878		0	0.00449878			stack3-cell3	48	4317	0.0111188		stack2-cell1	71	2832	0.0250706		0.0111188	0.0250706
			cell#8	106.764	0	0		cell#5	545.101	27	0.0495321		0	0.0495321			stack3-cell4	43	2737	0.0157106		stack2-cell2	42	1508	0.0278515		0.0157106	0.0278515
			cell#9	159.819	0	0		cell#6	743.37	17	0.0228688		0	0.0228688		R4-1	stack1-cell1	40	1265	0.0316206		stack2-cell3	81	3329	0.0243316		0.0316206	0.0243316
			cell#10	107.771	0	0		cell#7	573.328	0	0		0	0			stack1-cell2	60	1906	0.0314795		stack3-cell1	70	2814	0.0248756		0.0314795	0.0248756
			cell#11	305.864	0	0		cell#8	169.866	0	0		0	0			stack1-cell3	43	1404	0.0306268		stack3-cell2	59	1366	0.0431918		0.0306268	0.0431918
			cell#12	82.213	0	0		cell#9	220.982	0	0		0	0			stack1-cell4	76	2478	0.0306699		stack3-cell3	86	3105	0.0276973		0.0306699	0.0276973
			cell#13	415.297	0	0		cell#10	214.712	0	0		0	0			stack2-cell1	37	1220	0.0303279	R4-1	cell1	51	1795	0.0284123		0.0303279	0.0284123
			cell#14	428.618	0	0		cell#11	322.307	1	0.00310263		0	0.00310263			stack2-cell2	49	1950	0.0251282		cell2	58	1883	0.0308019		0.0251282	0.0308019
			cell#15	272.299	0	0		cell#12	595.663	6	0.0100728		0	0.0100728			stack2-cell3	34	1449	0.0234645		cell3	52	1912	0.0271967		0.0234645	0.0271967
			cell#16	237.349	0	0		cell#13	1118.25	2	0.0017885		0	0.0017885			stack2-cell4	80	2672	0.0299401	R4-2	stack1-cell1	37	1351	0.0273871		0.0299401	0.0273871
			cell#17	175.229	0	0		cell#14	1234.28	10	0.00810186		0	0.00810186			stack3-cell1	42	1078	0.038961		stack1-cell2	72	2580	0.027907		0.038961	0.027907
		R10	cell#1	391.855	0	0		cell#15	277.184	2	0.00721542		0	0.00721542			stack3-cell2	76	1792	0.0424107		stack1-cell3	45	1387	0.0324441		0.0424107	0.0324441
			cell#2	599.743	0	0		cell#16	956.269	4	0.00418292		0	0.00418292			stack3-cell3	44	1445	0.0304498		stack1-cell4	73	2777	0.0262874		0.0304498	0.0262874
			cell#3	798.263	0	0		cell#17	1331	2	0.00150263		0	0.00150263			stack3-cell4	102	2723	0.0374587		stack2-cell1	51	1457	0.0350034		0.0374587	0.0350034
			cell#4	145.995	0	0	R9	cell#1	682.619	10	0.0146495		0	0.0146495		R4-2	stack1-cell1	99	3163	0.0312994		stack2-cell2	82	2883	0.0284426		0.0312994	0.0284426
			cell#5	139.65	0	0		cell#2	1549.19	3	0.0019365		0	0.0019365			stack1-cell2	68	2026	0.0335637		stack2-cell3	45	1250	0.036		0.0335637	0.036
			cell#6	190.262	0	0		cell#3	483.595	6	0.0124071		0	0.0124071			stack1-cell3	47	1404	0.0334758		stack2-cell4	87	2680	0.0324627		0.0334758	0.0324627
			cell#7	213.654	0	0		cell#4	819.381	8	0.00976347		0	0.00976347			stack1-cell4	87	2744	0.0317055		stack3-cell1	38	1513	0.0251157		0.0317055	0.0251157
			cell#8	240.899	0	0		cell#5	1268.78	2	0.00157632		0	0.00157632			stack1-cell5	78	2233	0.0349306		stack3-cell2	94	2673	0.0351665		0.0349306	0.0351665
			cell#9	352.85	0	0		cell#6	2051.99	4	0.00194933		0	0.00194933			stack2-cell1	85	2860	0.0297203		stack3-cell3	43	1269	0.0338849		0.0297203	0.0338849
			cell#10	912.556	0	0	R10	cell#1	4076.64	11	0.0026983		0	0.0026983			stack2-cell2	58	2115	0.0274232		stack3-cell4	83	2448	0.0339052		0.0274232	0.0339052
			cell#11	547.317	1	0.00182709		cell#2	2600.08	9	0.00346144		0.00182709	0.00346144			stack2-cell3	49	1333	0.0367592		stack3-cell5	61	1830	0.0333333		0.0367592	0.0333333
			cell#12	612.459	0	0		cell#3	3497.26	9	0.00257344		0	0.00257344			stack2-cell4	83	2677	0.0310049	R4-3	stack1-cell1	75	3071	0.024422		0.0310049	0.024422
			cell#13	955.967	0	0	R11	cell#1	1373.43	4	0.00291242		0	0.00291242			stack2-cell5	76	2213	0.0343425		stack1-cell2	111	3455	0.0321274		0.0343425	0.0321274
			cell#14	123.056	0	0		cell#2	2106.91	6	0.00284777		0	0.00284777			stack3-cell1	95	2623	0.0362181		stack1-cell3	106	2723	0.0389277		0.0362181	0.0389277
			cell#15	134.89	0	0		cell#3	912.112	0	0		0	0			stack3-cell2	61	1801	0.0338701		stack2-cell1	91	3156	0.028834		0.0338701	0.028834
			cell#16	690.114	0	0		cell#4	1162.23	2	0.00172082		0	0.00172082			stack3-cell3	39	1162	0.0335628		stack2-cell2	106	3288	0.0322384		0.0335628	0.0322384
			cell#17	862.599	0	0		cell#5	2333.77	5	0.00214246		0	0.00214246			stack3-cell4	72	2517	0.0286055		stack2-cell3	106	3216	0.0329602		0.0286055	0.0329602
			cell#18	153.02	0	0							0				stack3-cell5	79	2416	0.0326987		stack3-cell1	90	3200	0.028125		0.0326987	0.028125
			cell#19	171.301	0	0							0			R4-3	stack1-cell1	38	3172	0.0119798		stack3-cell2	92	2944	0.03125		0.0119798	0.03125
			cell#20	458.003	0	0							0				stack1-cell2	67	4286	0.0156323		stack3-cell3	95	3250	0.0292308		0.0156323	0.0292308
			cell#21	726.752	0	0							0				stack2-cell1	35	3112	0.0112468		stack3-cell4	70	1150	0.0608696		0.0112468	0.0608696
			cell#22	893.168	1	0.00111961							0.00111961				stack2-cell2	64	4229	0.0151336	R4-4	stack1-cell1	92	4711	0.0195288		0.0151336	0.0195288
			cell#23	1769.82	1	0.00056503							0.00056503				stack3-cell1	43	3045	0.0141215		stack1-cell2	51	2852	0.0178822		0.0141215	0.0178822
																	stack3-cell2	65	3896	0.0166838		stack2-cell1	105	4598	0.022836		0.0166838	0.022836
																R5-1	stack1-cell1	42	1491	0.028169		stack2-cell2	55	2988	0.018407		0.028169	0.018407
													ttest	<0,0001			stack1-cell2	33	1151	0.0286707		stack3-cell1	118	4687	0.025176		0.0286707	0.025176
																	stack1-cell3	77	2348	0.0327939		stack3-cell2	57	3351	0.0170098		0.0327939	0.0170098
																	stack1-cell4	34	1176	0.0289116	R5-1	stack1-cell1	51	1784	0.0285874		0.0289116	0.0285874
																	stack2-cell1	35	1337	0.026178		stack1-cell2	39	1447	0.0269523		0.026178	0.0269523
																	stack2-cell2	29	1160	0.025		stack2-cell1	52	1758	0.0295791		0.025	0.0295791
																	stack2-cell3	57	2005	0.0284289		stack2-cell2	45	1472	0.0305707		0.0284289	0.0305707
																	stack2-cell4	22	853	0.0257913		stack3-cell1	52	1440	0.0361111		0.0257913	0.0361111
																	stack2-cell5	42	1283	0.0327358		stack3-cell2	44	1487	0.0295898		0.0327358	0.0295898
																R5-2	stack1-cell1	23	1124	0.0204626	R5-2	stack1-cell1	101	2650	0.0381132		0.0204626	0.0381132
																	stack1-cell2	55	2591	0.0212273		stack1-cell2	56	1819	0.0307861		0.0212273	0.0307861
																	stack1-cell3	34	1204	0.0282392		stack1-cell3	50	1629	0.0306937		0.0282392	0.0306937
																	stack1-cell4	72	2727	0.0264026		stack2-cell1	77	2534	0.0303867		0.0264026	0.0303867
																	stack1-cell5	71	2540	0.0279528		stack2-cell2	118	3922	0.0300867		0.0279528	0.0300867
																	stack2-cell1	35	1205	0.0290456		stack2-cell3	57	1796	0.0317372		0.0290456	0.0317372
																	stack2-cell2	77	2857	0.0269513		stack2-cell4	50	1538	0.0325098		0.0269513	0.0325098
																	stack2-cell3	40	1326	0.0301659		stack3-cell1	85	2051	0.0414432		0.0301659	0.0414432
																	stack2-cell4	85	2861	0.0297099		stack3-cell2	131	3340	0.0392216		0.0297099	0.0392216
																	stack2-cell5	72	2376	0.030303		stack3-cell3	61	1488	0.0409946		0.030303	0.0409946
																	stack3-cell1	40	1377	0.0290487		stack3-cell4	62	1525	0.0406557		0.0290487	0.0406557
																	stack3-cell2	58	1852	0.0313175	R5-3	stack1-cell1	86	3679	0.0233759		0.0313175	0.0233759
																	stack3-cell3	77	2556	0.0301252		stack1-cell2	85	5043	0.016855		0.0301252	0.016855
																	stack3-cell4	37	1129	0.0327724		stack2-cell1	68	3947	0.0172283		0.0327724	0.0172283
																	stack3-cell5	88	3209	0.0274229		stack2-cell2	92	5018	0.018334		0.0274229	0.018334
																	stack3-cell6	66	2459	0.0268402		stack2-cell3	64	4362	0.0146722		0.0268402	0.0146722
																R5-3	stack1-cell1	140	4529	0.0309119		stack3-cell1	84	3598	0.0233463		0.0309119	0.0233463
																	stack1-cell2	77	3567	0.0215868		stack3-cell2	98	4786	0.0204764		0.0215868	0.0204764
																	stack2-cell1	123	4827	0.0254817		stack3-cell3	69	4639	0.0148739		0.0254817	0.0148739
																	stack2-cell2	81	3585	0.0225941	R5-4	stack1-cell1	46	3001	0.0153282		0.0225941	0.0153282
																	stack3-cell1	144	4707	0.0305927		stack1-cell2	66	4336	0.0152214		0.0305927	0.0152214
																	stack3-cell2	96	3857	0.0248898		stack1-cell3	65	3266	0.019902		0.0248898	0.019902
																R6-2	stack1-cell1	64	2465	0.0259635	R6-1	stack1-cell1	43	1724	0.024942		0.0259635	0.024942
																	stack1-cell2	13	922	0.0140998		stack1-cell2	37	2506	0.0147646		0.0140998	0.0147646
																	stack2-cell1	9	996	0.00903614		stack2-cell1	33	1406	0.0234708		0.00903614	0.0234708
																	stack3-cell1	45	2378	0.0189235		stack2-cell2	46	2206	0.0208522		0.0189235	0.0208522
																	stack3-cell2	18	775	0.0232258		stack3-cell1	37	1437	0.0257481		0.0232258	0.0257481
																R6-3	cell1	53	3234	0.0163884		stack3-cell2	50	2465	0.020284		0.0163884	0.020284
																	stack1-cell1	62	2174	0.0285189		stack3-cell3	21	1192	0.0176174		0.0285189	0.0176174
																	stack1-cell2	68	3023	0.0224942	R6-2	cell1	90	3393	0.0265252		0.0224942	0.0265252
																	stack1-cell3	51	2120	0.0240566	R6-3	cell1	91	4113	0.022125		0.0240566	0.022125
																	stack2-cell1	67	2708	0.0247415		stack1-cell1	77	4342	0.0177338		0.0247415	0.0177338
																	stack2-cell2	56	1941	0.0288511		stack1-cell2	42	2649	0.015855		0.0288511	0.015855
																R6-4	stack1-cell1	94	2907	0.0323357		stack2-cell1	62	3975	0.0155975		0.0323357	0.0155975
																	stack1-cell2	49	2126	0.023048		stack2-cell2	54	3155	0.0171157		0.023048	0.0171157
																	stack1-cell3	58	2308	0.02513	R6-4	stack1-cell1	81	3604	0.022475		0.02513	0.022475
																	stack2-cell1	72	3075	0.0234146		stack1-cell2	16	871	0.0183697		0.0234146	0.0183697
																	stack2-cell2	51	2097	0.0243205		stack2-cell1	21	890	0.0235955		0.0243205	0.0235955
																	stack2-cell3	56	3179	0.0176156		stack2-cell2	27	2105	0.0128266		0.0176156	0.0128266
																	stack3-cell1	92	2655	0.0346516		stack3-cell1	93	3119	0.0298172		0.0346516	0.0298172
																	stack3-cell2	42	1679	0.0250149		stack3-cell2	21	810	0.0259259		0.0250149	0.0259259
																	stack3-cell3	62	1781	0.0348119		stack3-cell3	34	2011	0.016907		0.0348119	0.016907
																R6-5	cell1	65	4592	0.0141551	R7-1	stack1-cell1	64	2354	0.0271878		0.0141551	0.0271878
																	stack1-cell1	37	3141	0.0117797		stack1-cell2	54	1111	0.0486049		0.0117797	0.0486049
																	stack1-cell2	70	4507	0.0155314		stack1-cell3	48	1379	0.0348078		0.0155314	0.0348078
																	stack2-cell1	48	2987	0.0160696		stack2-cell1	93	2402	0.0387177		0.0160696	0.0387177
																	stack2-cell2	76	4108	0.0185005		stack2-cell2	38	1177	0.0322855		0.0185005	0.0322855
																R7-1	stack1-cell1	72	2056	0.0350195		stack2-cell3	52	1292	0.0402477		0.0350195	0.0402477
																	stack2-cell1	72	2015	0.035732		stack3-cell1	83	2263	0.036677		0.035732	0.036677
																	stack2-cell2	40	1648	0.0242718		stack3-cell2	36	931	0.0386681		0.0242718	0.0386681
																	stack3-cell1	80	1989	0.0402212		stack3-cell3	43	1223	0.0351594		0.0402212	0.0351594
																	stack3-cell2	47	1730	0.0271676		stack3-cell4	47	1292	0.0363777		0.0271676	0.0363777
																R7-2	stack1-cell1	69	2215	0.0311512	R7-2	stack1-cell1	102	2824	0.036119		0.0311512	0.036119
																	stack1-cell2	23	1230	0.0186992		stack2-cell1	81	2367	0.0342205		0.0186992	0.0342205
																	stack2-cell1	68	2296	0.0296167		stack2-cell2	89	2779	0.0320259		0.0296167	0.0320259
																	stack2-cell2	30	1225	0.0244898		stack2-cell3	65	2107	0.0308495		0.0244898	0.0308495
																R7-3	stack1-cell1	37	2457	0.015059		stack3-cell1	90	2653	0.0339239		0.015059	0.0339239
																	stack1-cell2	28	4044	0.00692384		stack3-cell2	106	2528	0.0419304		0.00692384	0.0419304
																	cell1	39	2285	0.0170678		stack3-cell3	81	2463	0.0328867		0.0170678	0.0328867
																	stack2-cell1	24	3939	0.00609292	R7-3	stack1-cell1	88	3422	0.025716		0.00609292	0.025716
																	stack2-cell2	40	2026	0.0197433		stack1-cell2	63	2226	0.0283019		0.0197433	0.0283019
																R8-1	stack1-cell1	51	1591	0.0320553		stack1-cell3	41	1644	0.0249392		0.0320553	0.0249392
																	stack1-cell2	43	1510	0.0284768	R7-4	stack1-cell1	69	2168	0.0318266		0.0284768	0.0318266
																	stack2-cell1	42	2342	0.0179334		stack1-cell2	51	1822	0.0279912		0.0179334	0.0279912
																	stack3-cell1	34	1388	0.0244957		stack2-cell1	85	3135	0.0271132		0.0244957	0.0271132
																R8-2	stack1-cell1	52	1789	0.0290665		stack2-cell2	63	2118	0.029745		0.0290665	0.029745
																	stack1-cell2	58	2453	0.0236445		stack2-cell3	44	1685	0.0261128		0.0236445	0.0261128
																	stack1-cell3	101	4875	0.0207179		stack2-cell4	30	1048	0.028626		0.0207179	0.028626
																R8-3	stack1-cell1	28	1097	0.0255242	R8-1	cell1	32	868	0.0368664		0.0255242	0.0368664
																	stack1-cell2	46	2847	0.0161574		cell2	22	1792	0.0122768		0.0161574	0.0122768
																	stack1-cell3	66	3313	0.0199215	R8-2	stack1-cell1	28	897	0.0312152		0.0199215	0.0312152
																R8-4	cell1	74	4533	0.0163247		stack1-cell2	64	2945	0.0217317		0.0163247	0.0217317
																R9-1	stack1-cell1	46	2115	0.0217494		stack1-cell3	131	3869	0.0338589		0.0217494	0.0338589
																	stack1-cell2	52	2043	0.0254528		stack2-cell1	24	1071	0.022409		0.0254528	0.022409
																	stack1-cell3	45	2281	0.0197282		stack2-cell2	76	3175	0.023937		0.0197282	0.023937
																	stack1-cell4	43	2385	0.0180294		stack2-cell3	110	3862	0.0284827		0.0180294	0.0284827
																	stack2-cell1	49	2097	0.0233667		stack2-cell4	63	3130	0.0201278		0.0233667	0.0201278
																	stack2-cell2	49	1932	0.0253623	R8-3	stack1-cell1	24	983	0.0244151		0.0253623	0.0244151
																	stack2-cell3	53	2157	0.0245712		stack1-cell2	82	3046	0.0269206		0.0245712	0.0269206
																	stack2-cell4	58	2322	0.0249785		stack1-cell3	105	3382	0.0310467		0.0249785	0.0310467
																	stack3-cell1	59	1859	0.0317375		stack1-cell4	86	3397	0.0253165		0.0317375	0.0253165
																	stack3-cell2	47	1695	0.0277286	R8-4	stack1-cell1	53	3236	0.0163782		0.0277286	0.0163782
																	stack3-cell3	54	2159	0.0250116		stack1-cell2	43	2585	0.0166344		0.0250116	0.0166344
																	stack3-cell4	49	2372	0.0206577		stack1-cell3	39	1173	0.0332481		0.0206577	0.0332481
																R9-2	stack1-cell1	60	2381	0.0251995		stack2-cell1	69	3332	0.0207083		0.0251995	0.0207083
																	stack1-cell2	46	2290	0.0200873		stack2-cell2	40	2912	0.0137363		0.0200873	0.0137363
																	stack1-cell3	124	5245	0.0236416		stack2-cell3	34	1487	0.0228648		0.0236416	0.0228648
																	stack2-cell1	61	2103	0.0290062		stack3-cell1	56	3747	0.0149453		0.0290062	0.0149453
																	stack2-cell2	47	2065	0.0227603		stack3-cell2	44	3118	0.0141116		0.0227603	0.0141116
																	stack2-cell3	123	5181	0.0237406		stack3-cell3	30	1395	0.0215054		0.0237406	0.0215054
																	stack3-cell1	53	2269	0.0233583	R9-1	cell1	59	1908	0.0309224		0.0233583	0.0309224
																	stack3-cell2	53	2155	0.024594		cell2	71	3495	0.0203147		0.024594	0.0203147
																	stack3-cell3	120	5238	0.0229095	R10-1	stack1-cell1	60	1963	0.0305655		0.0229095	0.0305655
																R9-3	stack1-cell1	45	2292	0.0196335		stack1-cell2	62	2013	0.0307998		0.0196335	0.0307998
																	stack1-cell2	63	3126	0.0201536		stack2-cell1	65	1777	0.0365785		0.0201536	0.0365785
																	stack2-cell1	54	2399	0.0225094		stack2-cell2	59	2316	0.025475		0.0225094	0.025475
																	stack2-cell2	67	3138	0.0213512	R10-2	stack1-cell1	53	1601	0.0331043		0.0213512	0.0331043
																	stack3-cell1	19	1542	0.0123217		stack1-cell2	85	2433	0.0349363		0.0123217	0.0349363
																	stack3-cell2	59	2470	0.0238866		stack1-cell3	116	3483	0.0333046		0.0238866	0.0333046
																	stack3-cell3	71	3213	0.0220977		stack1-cell4	54	1313	0.0411272		0.0220977	0.0411272
																R9-4	cell1	19	976	0.0194672		stack2-cell1	61	1613	0.0378177		0.0194672	0.0378177
																	cell2	45	3047	0.0147686		stack2-cell2	82	2348	0.0349233		0.0147686	0.0349233
																						stack2-cell3	111	2956	0.0375507			0.0375507
																						stack2-cell4	57	1189	0.0479394			0.0479394
																						stack3-cell1	56	1572	0.0356234			0.0356234
																						stack3-cell2	89	2308	0.0385615			0.0385615
																						stack3-cell3	114	2634	0.0432802			0.0432802
																						stack3-cell4	52	1287	0.040404			0.040404
																					R10-3	stack1-cell1	154	2793	0.0551378			0.0551378
																						stack1-cell2	60	2454	0.0244499			0.0244499
																						stack1-cell3	62	1724	0.0359629			0.0359629
																						stack2-cell1	128	2581	0.0495932			0.0495932
																						stack2-cell2	30	928	0.0323276			0.0323276
																						stack2-cell3	81	2079	0.038961			0.038961
																						stack2-cell4	63	1867	0.033744			0.033744
																						stack2-cell5	82	2429	0.0337587			0.0337587
																						stack3-cell1	91	2630	0.0346008			0.0346008
																						stack3-cell2	73	2104	0.0346958			0.0346958
																						stack3-cell3	68	1588	0.0428212			0.0428212
																						stack3-cell4	88	1986	0.0443102			0.0443102
																											ttest	<0,0001
		Fig. 5h
		Independent plate		number of seedlings					% of mostly green seedlings
				total	mostly green	% of green			WT	lcat3,4	atg5
		#1	WT	19	15	78.9474		#1	78.9474	27.7778	5.26316
			lcat3,4	18	5	27.7778		#2	85	57.1429	0
			atg5	19	1	5.26316		#3	100	42.8571	0
								#4	85.7143	50	0
		#2		total	mostly green	% of green		#5	93.3333	38.4615	0
			WT	20	17	85		#6	80	44.4444	0
			lcat3,4	21	12	57.1429		#7	85.7143	55	0
			atg5	19	0	0		#8	95.4545	81.25	0
								#9	96.2963	40.9091	0
		#3		total	mostly green	% of green
			WT	15	15	100			Mann whitney to WT	0.0002
			lcat3,4	14	6	42.8571			Mann whitney to atg5	<0,0001
			atg5	14	0	0
		#4		total	mostly green	% of green			total number of seedlings
			WT	7	6	85.7143		WT	161
			lcat3,4	10	5	50		lcat3,4	143
			atg5	10	0	0		atg5	142
		#5		total	mostly green	% of green
			WT	15	14	93.3333
			lcat3,4	13	5	38.4615
			atg5	17	0	0
		#6		total	mostly green	% of green
			WT	15	12	80
			lcat3,4	9	4	44.4444
			atg5	11	0	0
		#7		total	mostly green	% of green
			WT	21	18	85.7143
			lcat3,4	20	11	55
			atg5	16	0	0
		#8		total	mostly green	% of green
			WT	22	21	95.4545
			lcat3,4	16	13	81.25
			atg5	19	0	0
		#9		total	mostly green	% of green
			WT	27	26	96.2963
			lcat3,4	22	9	40.9091
			atg5	17	0	0
		Fig. 5j
					LCAT4-RFP	Rubisco		LCAT4-RFP/Rubisco			LCAT4-RFP	LCAT4AIM-RFP
			#1	LCAT4-RFP	370.678	6140.89		0.0603623		#1	0.0603623	1.62087
				LCAT4AIM-RFP	10158.5	6267.31		1.62087		#2	0.104215	1.05529
										#3	0.0895769	1.31818
			#2	LCAT4-RFP	763.355	7324.84		0.104215		#4	0.101235	0.828704
				LCAT4AIM-RFP	7794.83	7386.43		1.05529		#5	0.0635925	0.609754
										#6	0.113864	1.16793
			#3	LCAT4-RFP	722.799	8069.03		0.0895769
				LCAT4AIM-RFP	10742.4	8149.38		1.31818		average	0.0888075	1.10012
										stdev	0.0222043	0.357621
			#4	LCAT4-RFP	1062.31	10493.5		0.101235
				LCAT4AIM-RFP	9379.76	11318.6		0.828704		unpaired t.test		<0,0001
			#5	LCAT4-RFP	772.234	12143.5		0.0635925
				LCAT4AIM-RFP	7040.33	11546.2		0.609754
			#6	LCAT4-RFP	1004.94	8825.81		0.113864
				LCAT4AIM-RFP	10424.7	8925.81		1.16793
		Fig. 5k
					LCAT4 level
					Input	IP		IP/input			LCAT4-RFP	LCAT4AIM-RFP
			#1	LCAT4-RFP	637.383	226.57		0.355469		#1	0.355469	0.0637002
				LCAT4AIM-RFP	5627.86	358.495		0.0637002		#2	0.532856	0.121391
										#3	0.510906	0.194887
			#2	LCAT4-RFP	463.34	246.894		0.532856
				LCAT4AIM-RFP	4224.2	512.78		0.121391		average	0.466411	0.126659
										stdev	0.0967032	0.0657516
			#3	LCAT4-RFP	1275.77	651.799		0.510906
				LCAT4AIM-RFP	7030.93	1370.23		0.194887		unpaired t.test		0.0073
		Fig.5l
			#1		GFP-ATG8	GFP	GFP/GFP-ATG8	normed to LCAT4-RFP				lcat3,4	LCAT4-RFP	LCAT4AIM-RFP
				lcat3,4	3707.3	6206.56	1.67415	0.542212			#1	0.542212	1
				LCAT4-RFP	4765.44	14713.9	3.08763	1			#2	0.627416	1	0.715491
											#3	0.55304	1	0.741375
											#4	0.38068	1	0.227217
			#2		GFP-ATG8	GFP	GFP/GFP-ATG8	normed to LCAT4-RFP			#5		1	0.469113
				lcat3,4	5116.44	12712.7	2.48469	0.627416			#6	0.450862	1	0.778662
				LCAT4-RFP	5710.56	22614.9	3.96019	1			#7	0.473631	1	0.618489
				LCAT4AIM-RFP	3855.78	10925.3	2.83348	0.715491
											average	0.50464	1	0.591725
					GFP-ATG8	GFP	GFP/GFP-ATG8	normed to LCAT4-RFP			stdev	0.087233	0	0.210368
			#3	lcat3,4	2112.67	9793.27	4.6355	0.55304
				LCAT4-RFP	600.284	5031.49	8.38185	1			one sample t.test	<0,0001		0.0051
				LCAT4AIM-RFP	2014.2	12516.5	6.21409	0.741375
					GFP-ATG8	GFP	GFP/GFP-ATG8	normed to LCAT4-RFP
			#4	lcat3,4	1744.26	15540.8	8.90972	0.38068
				LCAT4-RFP	126.364	2957.52	23.4048	1
				LCAT4AIM-RFP	1248.89	6641.56	5.31797	0.227217
					GFP-ATG8	GFP	GFP/GFP-ATG8	normed to LCAT4-RFP
			#5	LCAT4-RFP	20468	15042.6	0.734936	1
				LCAT4AIM-RFP	15395.4	5307.85	0.344768	0.469113
					GFP-ATG8	GFP	GFP/GFP-ATG8	normed to LCAT4-RFP
			#6	lcat3,4	5413.86	1403.13	0.259174	0.450862
				LCAT4-RFP	6791.4	3903.98	0.574842	1
				LCAT4AIM-RFP	5220.62	2336.79	0.447608	0.778662
			#7		GFP-ATG8	GFP	GFP/GFP-ATG8	normed to LCAT4-RFP
				lcat3,4	7698.49	3212.35	0.41727	0.473631
				LCAT4-RFP	10683.7	9412.39	0.881002	1
				LCAT4AIM-RFP	8597.44	4684.66	0.54489	0.618489
	Fig.5n
			LCAT4-RFP								LCAT4AIM-RFP
	Independent exp.	Independent root			area (μm2)	Fluo	vac/cyto		Independent exp.	Independent root			area	Fluo	vac/cyto
	#1	R1	cell1	periphery	10.909	37.333	4.00935		#1	R1	cell1	periphery	7.875	240.092	0.162579
				vacuole	10.909	149.681						vacuole	7.875	39.034
			cell2	periphery	10.909	56.033	3.46076				cell2	periphery	7.875	204.521	0.211494
				vacuole	10.909	193.917						vacuole	7.875	43.255
			cell3	periphery	10.909	62.481	4.13484				cell3	periphery	7.875	212.104	0.185815
				vacuole	10.909	258.349						vacuole	7.875	39.412
		R2	cell1	periphery	7.897	37.737	4.31359				cell4	periphery	7.875	200.957	0.153058
				vacuole	7.897	162.782						vacuole	7.875	30.758
			cell2	periphery	7.897	42.095	3.56555			R2	cell1	periphery	8.754	236.027	0.250442
				vacuole	7.897	150.092						vacuole	8.754	59.111
			cell3	periphery	7.897	42.187	3.04506				cell2	periphery	8.754	179.04	0.243733
				vacuole	7.897	128.462						vacuole	8.754	43.638
			cell4	periphery	7.897	50.565	2.07398				cell3	periphery	8.754	374.604	0.146424
				vacuole	7.897	104.871						vacuole	8.754	54.851
	#2	R3	cell1	periphery	5.175	59.074	4.69787				cell4	periphery	8.754	206.349	0.244508
				vacuole	5.175	277.522						vacuole	8.754	50.454
			cell2	periphery	5.175	60.812	5.58814			R3	cell1	periphery	8.129	618.002	0.231679
				vacuole	5.175	339.826						vacuole	8.129	143.178
			cell3	periphery	5.175	64.244	5.12246				cell2	periphery	8.129	665.802	0.163679
				vacuole	5.175	329.087						vacuole	8.129	108.978
			cell4	periphery	5.175	110.694	2.79525				cell3	periphery	8.129	654.628	0.191668
				vacuole	5.175	309.417						vacuole	8.129	125.471
		R4	cell1	periphery	6.504	153.992	4.97868				cell4	periphery	8.129	511.273	0.143704
				vacuole	6.504	766.677						vacuole	8.129	73.472
			cell2	periphery	6.504	164.049	5.66118			R4	cell1	periphery	6.707	399.39	0.171619
				vacuole	6.504	928.711						vacuole	6.707	68.543
			cell3	periphery	6.504	190.245	4.83192				cell2	periphery	6.707	326.094	0.190506
				vacuole	6.504	919.249						vacuole	6.707	62.123
			cell4	periphery	6.504	130.054	5.34785				cell3	periphery	6.707	450.65	0.154071
				vacuole	6.504	695.509						vacuole	6.707	69.432
		R5	cell1	periphery	7.723	114.807	0.856777				cell4	periphery	6.707	404.377	0.21133
				vacuole	7.723	98.364						vacuole	6.707	85.457
			cell2	periphery	7.723	96.916	2.97257			R5	cell1	periphery	6.583	292.71	0.0678282
				vacuole	7.723	288.09						vacuole	6.583	19.854
			cell3	periphery	7.723	95.759	4.1689				cell2	periphery	6.583	296.404	0.131061
				vacuole	7.723	399.21						vacuole	6.583	38.847
			cell4	periphery	7.723	157.872	0.907121				cell3	periphery	6.583	251.864	0.107455
				vacuole	7.723	143.209						vacuole	6.583	27.064
	#3	R6	cell1	periphery	8.042	97.782	2.39871				cell4	periphery	6.583	228.609	0.0452957
				vacuole	8.042	234.551						vacuole	6.583	10.355
			cell2	periphery	8.042	89.602	3.64574			R6	cell1	periphery	9.218	222.837	0.160822
				vacuole	8.042	326.666						vacuole	9.218	35.837
			cell3	periphery	8.042	136.677	2.18767				cell2	periphery	9.218	235.858	0.133835
				vacuole	8.042	299.004						vacuole	9.218	31.566
			cell4	periphery	8.042	54.435	6.20557				cell3	periphery	9.218	146.372	0.164014
				vacuole	8.042	337.8						vacuole	9.218	24.007
		R7	cell1	periphery	5.074	36.827	9.31776				cell4	periphery	9.218	241.526	0.198471
				vacuole	5.074	343.145						vacuole	9.218	47.936
			cell2	periphery	5.074	107.44	2.55414		#2	R7	cell1	periphery	5.233	782.147	0.143045
				vacuole	5.074	274.417						vacuole	5.233	111.882
			cell3	periphery	5.074	96.119	2.33272				cell2	periphery	5.233	1059.88	0.138912
				vacuole	5.074	224.219						vacuole	5.233	147.229
			cell4	periphery	5.074	19.261	12				cell3	periphery	5.233	807.821	0.138253
				vacuole	5.074	231.132						vacuole	5.233	111.684
		R8	cell1	periphery	6.75	46.582	5.12567				cell4	periphery	5.233	740.451	0.146115
				vacuole	6.75	238.764						vacuole	5.233	108.191
			cell2	periphery	6.75	77.432	6.57927			R8	cell1	periphery	5.836	989.057	0.0986627
				vacuole	6.75	509.446						vacuole	5.836	97.583
			cell3	periphery	6.75	76.702	5.0873				cell2	periphery	5.836	872.796	0.109281
				vacuole	6.75	390.206						vacuole	5.836	95.38
			cell4	periphery	6.75	52.821	5.13411				cell3	periphery	5.836	857.772	0.114838
				vacuole	6.75	271.189						vacuole	5.836	98.505
		R9	cell1	periphery	7.81	49.63	2.01529				cell4	periphery	5.836	1114.65	0.125459
				vacuole	7.81	100.019						vacuole	5.836	139.843
			cell2	periphery	7.81	65.896	1.44717			R9	cell1	periphery	6.155	784.271	0.305804
				vacuole	7.81	95.363						vacuole	6.155	239.833
			cell3	periphery	7.81	41.606	2.30387				cell2	periphery	6.155	1074.56	0.200191
				vacuole	7.81	95.855						vacuole	6.155	215.117
			cell4	periphery	7.81	50.924	2.69604				cell3	periphery	6.155	1065.77	0.165929
				vacuole	7.81	137.293						vacuole	6.155	176.842
	#4	R10	cell1	periphery	5.037	83.597	1.11195				cell4	periphery	6.155	1089.41	0.150618
				vacuole	5.037	92.956						vacuole	6.155	164.085
			cell2	periphery	5.037	63.794	3.55474		#3	R10	cell1	periphery	7.904	235.539	0.126998
				vacuole	5.037	226.771						vacuole	7.904	29.913
			cell3	periphery	5.037	89.571	1.68975				cell2	periphery	7.904	224.704	0.131368
				vacuole	5.037	151.353						vacuole	7.904	29.519
			cell4	periphery	5.037	51.33	2.86439				cell3	periphery	7.904	209.722	0.160956
				vacuole	5.037	147.029						vacuole	7.904	33.756
		R11	cell1	periphery	8.006	65.659	1.93958				cell4	periphery	7.904	240.557	0.207934
				vacuole	8.006	127.351						vacuole	7.904	50.02
			cell2	periphery	8.006	66.919	3.60032			R11	cell1	periphery	5.691	319.284	0.128372
				vacuole	8.006	240.93						vacuole	5.691	40.987
			cell3	periphery	8.006	93.507	2.77007				cell2	periphery	5.691	447.347	0.148867
				vacuole	8.006	259.021						vacuole	5.691	66.595
			cell4	periphery	8.006	77.097	3.02009				cell3	periphery	5.691	358.996	0.125316
				vacuole	8.006	232.84						vacuole	5.691	44.988
		R12	cell1	periphery	12.543	83.257	0.932883				cell4	periphery	5.691	306.007	0.183179
				vacuole	12.543	77.669						vacuole	5.691	56.054
			cell2	periphery	12.543	65.43	0.672734			R12	cell1	periphery	6.01	117.213	0.173078
				vacuole	12.543	44.017						vacuole	6.01	20.287
			cell3	periphery	12.543	88.533	0.678041				cell2	periphery	6.01	141.819	0.201186
				vacuole	12.543	60.029						vacuole	6.01	28.532
			cell4	periphery	12.543	37.261	3.18923				cell3	periphery	6.01	231.964	0.0773698
				vacuole	12.543	118.834						vacuole	6.01	17.947
		R13	cell1	periphery	5.662	40.223	3.97071				cell4	periphery	6.01	151.622	0.24075
				vacuole	5.662	159.714						vacuole	6.01	36.503
			cell2	periphery	5.662	31.383	4.29596
				vacuole	5.662	134.82
			cell3	periphery	5.662	56.461	2.27166
				vacuole	5.662	128.26								t.test	<0,0001
			cell4	periphery	5.662	54.031	1.934
				vacuole	5.662	104.496
													n (number of cells)	48
					n (number of cells)	51							N (number of roots)	12
					N (number of roots)	13							B (number of independent biological experiment)	3
					B (number of independent biological experiment)	4
Fig.5o
lcat3,4						lcat3,4 + LCAT4-RFP						lcat3,4 + LCAT4AIM-RFP
Independent root	Independent cell	number of puncta	Surface (µm²)	punta/µm2				puncta	surface	punta/um2				puncta	surface	punta/um2
R1	cell#1	3	746.121	0.0040208		R1	cell#1	0	458.21	0		R1	cell#1	10	913.466	0.0109473
	cell#2	14	1314.47	0.0106507			cell#2	0	374.158	0			cell#2	5	1111.85	0.00449702
	cell#3	15	596.019	0.025167			cell#3	0	288.167	0			cell#3	10	622.737	0.0160581
	cell#4	7	832.72	0.00840619			cell#4	0	328.713	0			cell#4	2	1699.12	0.00117708
	cell#5	17	876.388	0.0193978			cell#5	0	301.087	0		R2	cell#1	11	1085.31	0.0101354
	cell#6	2	551.382	0.00362725			cell#6	0	489.291	0			cell#2	3	1336.8	0.00224417
	cell#7	3	1267.21	0.0023674			cell#7	0	470.688	0			cell#3	7	1576.15	0.00444121
	cell#8	0	516.391	0			cell#8	0	388.493	0			cell#4	9	1557.22	0.00577952
	cell#9	10	583.391	0.0171412		R2	cell#1	0	733.239	0			cell#5	2	1987.66	0.00100621
	cell#10	2	573.209	0.00348913			cell#2	0	289.343	0		R3	cell#1	16	1579.56	0.0101294
	cell#11	6	817.935	0.00733555			cell#3	0	663.225	0			cell#2	11	1159.93	0.00948336
	cell#12	0	512.198	0			cell#4	0	425.743	0			cell#3	19	893.368	0.0212678
R2	cell#1	3	813.121	0.00368949			cell#5	0	585.073	0			cell#4	8	1100.23	0.00727119
	cell#2	9	1127.12	0.00798492		R3	cell#1	0	519.813	0			cell#5	16	560.039	0.0285694
	cell#3	0	920.935	0			cell#2	0	455.938	0			cell#6	23	748.613	0.0307235
	cell#4	0	510.546	0		R4	cell#1	0	803.813	0			cell#7	13	1097.48	0.0118453
	cell#5	0	635.896	0			cell#2	0	708.568	0		R4	cell#1	10	1508.8	0.00662777
R3	cell#1	2	467.664	0.00427657			cell#3	0	495.047	0			cell#2	10	1037.28	0.00964059
	cell#2	3	520.981	0.00575837			cell#4	0	624.777	0			cell#3	9	1488.44	0.00604662
	cell#3	5	783.024	0.0063855			cell#5	1	1090.44	0.00091706			cell#4	7	1308.54	0.00534946
	cell#4	0	534.565	0		R5	cell#1	1	658.456	0.0015187			cell#5	9	1944.13	0.00462931
R4	cell#1	20	1078.02	0.0185526			cell#2	0	918.431	0			cell#6	2	1291.06	0.00154912
	cell#2	9	741.543	0.0121369			cell#3	0	492.201	0		R5	cell#1	12	697.354	0.0172079
	cell#3	14	1464.5	0.0095596			cell#4	0	392.325	0			cell#2	7	864.791	0.00809444
	cell#4	18	1297.92	0.0138683		R6	cell#1	0	686.633	0			cell#3	9	1269.14	0.00709143
	cell#5	1	1383.57	0.00072277			cell#2	1	1088.43	0.000918754			cell#4	12	1054.34	0.0113815
	cell#6	12	1754.89	0.00683802			cell#3	0	304.048	0			cell#5	15	913.125	0.0164271
R5	cell#1	2	715.333	0.0027959			cell#4	0	391.229	0			cell#6	11	959.463	0.0114647
	cell#2	5	1024.19	0.00488189		R7	cell#1	0	545.246	0		R6	cell#1	12	1432.36	0.0083778
	cell#3	17	944.235	0.018004			cell#2	0	325.642	0			cell#2	3	1750.81	0.0017135
	cell#4	7	1331.86	0.00525579			cell#3	0	538.917	0			cell#3	1	1704	0.000586853
	cell#5	5	1043.94	0.00478953			cell#4	0	504.076	0		R7	cell#1	0	871.433	0
	cell#6	2	948.307	0.00210902		R8	cell#1	0	348.506	0			cell#2	4	1663.8	0.00240414
R6	cell#1	21	1247.08	0.0168394			cell#2	0	381.815	0			cell#3	8	2019.73	0.00396092
	cell#2	13	867.412	0.0149871			cell#3	0	350.582	0		R8	cell#1	13	1025.41	0.0126778
	cell#3	12	1224.71	0.00979825			cell#4	0	621.162	0			cell#2	0	1100.58	0
						R9	cell#1	0	307.111	0			cell#3	8	790.697	0.0101177
							cell#2	0	279.123	0			cell#4	0	672.298	0
							cell#3	0	374.187	0			cell#5	3	934.443	0.00321047
							cell#4	0	375.733	0			cell#6	9	1199.22	0.0075049
							cell#5	0	573.83	0		R9	cell#1	1	305.05	0.00327815
							cell#6	0	880.796	0			cell#2	0	1799.3	0
							cell#7	0	539.28	0			cell#3	6	1418.78	0.00422897
						R10	cell#1	1	439.084	0.00227747			cell#4	8	1097.78	0.00728743
							cell#2	0	571.289	0			cell#5	1	507.139	0.00197185
							cell#3	1	1720.07	0.00058137			cell#6	10	978.204	0.0102228
							cell#4	0	677.829	0		R10	cell#1	1	461.796	0.00216546
							cell#5	0	770.903	0			cell#2	0	455.379	0
						R11	cell#1	1	575.194	0.00173854			cell#3	2	393.414	0.0050837
							cell#2	1	887.053	0.00112733			cell#4	1	689.275	0.0014508
							cell#3	0	637.929	0			cell#5	0	692.179	0
							cell#4	1	725.901	0.0013776		R11	cell#1	6	1275.07	0.00470561
							cell#5	0	585.567	0			cell#2	2	821.952	0.00243323
							cell#6	0	478.919	0			cell#3	1	654.493	0.0015279
							cell#7	0	619.478	0			cell#4	1	896.336	0.00111565
							cell#8	0	431.086	0			cell#5	4	814.265	0.00491241
							cell#9	0	593.921	0
						R12	cell#1	1	559.698	0.00178668					t.test compared to LCAT4-RFP	<0,0001
							cell#2	0	639.236	0
							cell#3	0	912.617	0
							cell#4	0	710.688	0
							cell#5	0	557.353	0
						R13	cell#1	0	671.361	0
							cell#2	0	990.195	0
							cell#3	1	592.266	0.00168843
									t.test compared to lcat3,4	<0,0001
		n (number of cells)	36					n (number of cells)	65						n (number of cells)	56
		N (number of roots)	6					N (number of roots)	13						N (number of roots)	11
		B (number of independent biological experiment)	3					B (number of independent biological experiment)	4						B (number of independent biological experiment)	3

## Sheet: Fig. 6
	Fig.6b
	#1		pr-Ape1	m-Ape1	total	%				atg15D	CPY-LCAT3	LCAT3	WT	CPY-LCAT4	LCAT4
		atg15D	12980.2	313.678	13293.9	2.35956			#1	2.35956		4.85119	100		4.80252
		LCAT4	14275.4	720.163	14995.5	4.80252			#2	0		0	100		0
		LCAT3	12802.7	652.749	13455.5	4.85119			#3	3.54321		3.21259	95.0513		4.35408
		WT		5849.56	5849.56	100			#4	0	63.4891		100	0
									#5	3.98425	22.6578	5.90006		4.30508	6.44182
	#2		pr-Ape1	m-Ape1	total	%			#6		34.6623		100	5.77517
		atg15D	7574.39	0	7574.39	0			#7	1.09815	74.8367		100
		LCAT4	7158.39	0	7158.39	0			#8	3.04703	71.3853		100
		LCAT3	7147.63	0	7147.63	0
		WT		19681.8	19681.8	100			mann whitney		0.0025	0.3061	0.0006	0.375	0.1576
									compared to atg15D
			pr-Ape1	m-Ape1	total	%
	#3	atg15D	9139.51	335.728	9475.24	3.54321
		LCAT3	8792.68	291.849	9084.53	3.21259
		LCAT4	8543.39	388.92	8932.31	4.35408
		WT	955.506	18352.6	19308.1	95.0513
	#4		pr-Ape1	m-Ape1	total	%
		atg15D	7576.49		7576.49	0
		CPY-LCAT4	6113.95		6113.95	0
		CPY-LCAT3	1026.82	1785.55	2812.37	63.4891
		WT		10573.6	10573.6	100
	#5-#6		pr-Ape1	m-Ape1	total	%
		atg15D	8231.1	341.556	8572.66	3.98425
		CPY-LCAT3	7351.28	2153.6	9504.87	22.6578
		CPY-LCAT3	6995.86	3711.38	10707.2	34.6623
		LCAT3	7522.78	471.678	7994.46	5.90006
		WT		7724.56	7724.56	100
		CPY-LCAT4	5513.1	248.021	5761.12	4.30508
		CPY-LCAT4	5544.81	339.849	5884.66	5.77517
		LCAT4	8336.1	573.971	8910.07	6.44182
	#7-#8		pr-Ape1	m-Ape1	total	%
		atg15D	5902.3	65.536	5967.83	1.09815
		atg15D	4033.93	126.778	4160.71	3.04703
		CPY-3	811.941	2414.74	3226.68	74.8367
		CPY-3	1041.18	2597.45	3638.63	71.3853
		WT		8992.73	8992.73	100
		WT		10829.4	10829.4	100
	Fig. 6e
				-N				+N
		Blot	independent biological replicate	GFP-ATG8a	GFP	GFP/GFP-ATG8		GFP-ATG8a	GFP	GFP/GFP-ATG8
	CPY-LCAT3	#1	EV-1	10828.9	0	0		19144.2	0	0		GFP/GFP-ATG8
			CPY-LCAT3-1	4980.44	1247.23	0.250427		11155.7	503.263	0.0451128			-N						+N
		#2	EV-2	18803.2	0	0		31808.9	0	0		biological replicates	EV (pYES3)	CPY-LCAT3	EV(pYES2)	LCAT4	CPY-LCAT4		EV (pYES3)	CPY-LCAT3	EV(pYES2)	LCAT4	CPY-LCAT4
			EV-3	21583	0	0		28108	0	0		#1	0	0.250427	0	0	0		0	0.0451128	0.00721783	0.0476044	0.043379
		#3	EV-4	7921.97	0	0		10307.9	0	0		#2	0	0.183625	0	0	0		0	0	0.0112417	0.0190778	0
			CPY-LCAT3-2	7555.1	1387.31	0.183625		11158.8	0	0		#3	0	0.44817	0	0	0		0	0	0	0.0301265	0
			CPY-LCAT3-3	7204.97	3229.05	0.44817		9895	0	0		#4	0	0.360194	0	0.0240141	0		0	0	0	0
			CPY-LCAT3-4	7970.51	2870.93	0.360194		11755.4	0	0		#5		0.622363	0	0				0	0	0
			CPY-LCAT3-5	7105.85	4422.42	0.622363		11388.1	0	0		#6		0.396516	0	0				0		0
			CPY-LCAT3-6	9052.51	3589.47	0.396516		12058	0	0		#7		0.924152						0
			CPY-LCAT3-7	7437.56	6873.44	0.924152		8066.44	0	0
												Mann whitney		0.0061
												compared to ep
				-N				+N
		Blot	independent biological replicate	GFP-ATG8a	GFP	GFP/GFP-ATG8		GFP-ATG8a	GFP	GFP/GFP-ATG8
	LCAT4	#1	EV-1	17249.8	0	0		12959	93.536	0.00721783
			EV-2	16826.9	0	0		16044.3	180.364	0.0112417
			EV-3	22628.8	0	0
			LCAT4-1	18299.3	0	0		15089.7	718.335	0.0476044
			LCAT4-2	20046.4	0	0		14036.1	267.778	0.0190778
			LCAT4-3	23408.2	0	0		13529.8	407.607	0.0301265
			CPY-LCAT4-1	25758.2	0	0
			CPY-LCAT4-2	12668.4	0	0		13534	587.092	0.043379
		#2	EV-3	770.991	0	0		13569.5	0	0
			EV-4	5020.76	0	0		8516.73	0	0
			EV-5	3287.52	0	0		11395.6	0	0
			LCAT4-4	16140.8	387.607	0.0240141		7802.61	0	0
			LCAT4-5	4031.35	0	0		3081.81	0	0
			LCAT4-6	4478.1	0	0		11234.1	0	0
			CPY-LCAT4-3	3777.69	0	0		8847.02	0	0
			CPY-LCAT4-4	8296.25	0	0		6201.66	0	0
	Fig. 6f
		-N							+N
	independent biological replicate		GFP-ATG8	GFP	GFP/GFP-ATG8	normalized to CPY-LCAT3 (-N)		independent biological replicate		GFP-ATG8	GFP	GFP/GFP-ATG8	normalized to CPY-LCAT3 (-N)
	#1	CPY-LCAT3 + EV	4870.75	457.056	0.093837	1		#1	CPY-LCAT3 + EV	1669.08	0	0	0
		CPY-LCAT3 + LCAT4	3342.48	856.562	0.256265	2.73096			CPY-LCAT3 + LCAT4	2394.28	0	0	0
		EV (pYES3+pYES2)	9564.64	0	0	0			EV (pYES3+pYES2)	2090.03	0	0	0
		WT + EV	6925.86	2807.89	0.405421	4.32048			WT + EV	15395.9	0	0	0
	#2	CPY-LCAT3 + EV	2676.36	1883.6	0.703791	1
		CPY-LCAT3 + LCAT4	2288.46	2598.18	1.13534	1.61318
		EV (pYES3+pYES2)	14871.2	0	0	0
		WT + EV	3299.66	17913.8	5.42898	7.71392
	#3	CPY-LCAT3 + EV	4209.17	8520.76	2.02433	1		#2	CPY-LCAT3 + EV	13174.7	571.021	0.0433422	0.0214106
		CPY-LCAT3 + LCAT4	1929.52	13067.7	6.77251	3.34555			CPY-LCAT3 + LCAT4	10556.8	2979.4	0.282227	0.139417
		EV (pYES3+pYES2)	23196.4	0	0	0			EV (pYES3+pYES2)	21313.8		0	0
		WT + EV	829.678	12151.8	14.6464	7.23515			WT + EV	16641.3	1211.16	0.0727805	0.0359528
	#4	CPY-LCAT3 + EV	665.163	5702.49	8.57307	1		#3	CPY-LCAT3 + EV	19993.8	712.435	0.0356328	0.00415636
		CPY-LCAT3 + LCAT4	684.284	9039.78	13.2106	1.54094			CPY-LCAT3 + LCAT4	13113.7	2519.45	0.192123	0.0224101
		EV (pYES3+pYES2)	4128.81		0	0			EV (pYES3+pYES2)	19140		0	0
		WT + EV	146.607	9661.95	65.9038	7.6873			WT + EV	11866	563.021	0.0474481	0.00553455
	#5	CPY-LCAT3 + EV	5314.73	537.849	0.1012	1
		CPY-LCAT3 + LCAT4	4028.25	1187.34	0.294752	2.91258
		EV (pYES3+pYES2)	23143		0	0
		WT + EV	8678.29	6985.8	0.804975	7.95432
	#6	CPY-LCAT3 + EV	5224.44	1068.16	0.204455	1
		CPY-LCAT3 + LCAT4	2886.76	1254.82	0.434681	2.12605
	GFP/GFP-ATG8 normalized to that of CPY-LCAT3 in -N
			-N						+N
			CPY-LCAT3 + EV	CPY-LCAT3 + LCAT4	EV	WT + EV			CPY-LCAT3 + EV	CPY-LCAT3 + LCAT4	EV	WT + EV
		#1	1	2.73096	0	4.32048		#1	0	0	0	0
		#2	1	1.61318	0	7.71392		#2	0.0214106	0.139417	0	0.0359528
		#3	1	3.34555	0	7.23515		#3	0.00415636	0.0224101	0	0.00553455
		#4	1	1.54094	0	7.6873
		#5	1	2.91258	0	7.95432
		#6	1	2.12605
		one sample t.test		0.0059		0.0009

## Sheet: Sup. Fig. 3
		Extended data Fig. 3e
				Total rubisco	max rubisco	LCAT4	maxLCAT4		lCAT/rubisco
		#1	+N	11361.5	0.962285	13312.1	1		1.03919
			-NC	11806.8	1	1991.79	0.149623		0.149623
			-NC+CA	10489.3	0.888419	5797.27	0.43549		0.490185
		#2	+N	9733.64	0.923831	13697.2	1		1.08245
			-NC	10212.8	0.969304	1913.08	0.13967		0.144093
			-NC+CA	10536.2	1	5713.61	0.417137		0.417137
		#3	+N	9045.69	0.94071	12960.8	1		1.06303
			-NC	8457.28	0.879518	3754.22	0.289661		0.329341
			-NC+CA	9615.81	1	11984.6	0.924683		0.924683
		#4	+N	7339.86	1	12554.5	1		1
			-NC	6009.33	0.818725	1813.26	0.14443		0.176409
			-NC+CA	5929.03	0.807785	6068.02	0.483333		0.598344
				+N	-NC	-NC+CA
			#1	1.03919	0.149623	0.490185
			#2	1.08245	0.144093	0.417137
			#3	1.06303	0.329341	1
			#4	1	0.176409	0.598344
				Mann whitney to +N	0.0286	0.0571

## Sheet: Sup. Fig. 4
	Sup. Fig. 4c
	Sup. Fig. 4c
				Ct	Ctmin-Ct	Q	Qnorm	Qnorm/Control	average	SD
		LCAT4	WT#1	27.837	-1.29695	0.406987	1.25854	1.26014	1	0.226631
			WT#2	28.2698	-1.72981	0.301491	0.893403	0.894543
			WT#3	28.3601	-1.82009	0.283203	0.844237	0.845314
			lcat4#1	N/A			0	0	0.00666825	0.0109084
			lcat4#2	37.2795	-10.7395	0.0005849	0.000747041	0.000747994
			lcat4#3	32.5894	-6.04937	0.0150994	0.0192322	0.0192568
			lcat3#1	27.0347	-0.49468	0.709719	0.776567	0.777558	0.969971	0.177522
			lcat3#2	26.54	0	1	1.12595	1.12739
			lcat3#3	26.6497	-0.109708	0.926775	1.00369	1.00497
			lcat3,4#1	32.9125	-6.3725	0.0120694	0.0169248	0.0169464	0.0118419	0.0102878
			lcat3,4#2	32.7063	-6.1663	0.0139238	0.0185556	0.0185793
			lcat3,4#3	N/A			0	0
		LCAT3	WT#1	29.3066	-2.01159	0.248	0.766897	0.956745	1	0.105595
			WT#2	29.0173	-1.72234	0.303057	0.898042	1.12035
			WT#3	29.3057	-2.01066	0.248159	0.739769	0.922901
			lcat4#1	27.439	-0.144022	0.904993	1.09652	1.36796	1.48704	0.113251
			lcat4#2	27.295	0	1	1.27721	1.59339
			lcat4#3	27.3784	-0.0834085	0.943825	1.20216	1.49976
			lcat3#1	31.7016	-4.40662	0.0471493	0.0515902	0.0643615	0.0830478	0.0578691
			lcat3#2	32.5482	-5.25319	0.0262199	0.0295223	0.0368307
			lcat3#3	30.4859	-3.19092	0.109506	0.118593	0.147951
			lcat3,4#1	33.88	-6.58501	0.0104163	0.0146067	0.0182226	0.0138376	0.0066296
			lcat3,4#2	33.9	-6.60501	0.0102729	0.0136902	0.0170792
			lcat3,4#3	35.48	-8.18501	0.0034361	0.00497844	0.00621087
		SAND	WT#1	23	-1.5	0.353553
			WT#2	22.98	-1.48	0.358489
			WT#3	22.97	-1.47	0.360982
			lcat4#1	22.12	-0.62	0.650671
			lcat4#2	22.19	-0.69	0.619854
			lcat4#3	22.08	-0.58	0.668964
			lcat3#1	21.61	-0.11	0.926588
			lcat3#2	21.52	-0.02	0.986233
			lcat3#3	21.5	0	1
			lcat3,4#1	22.07	-0.57	0.673617
			lcat3,4#2	21.96	-0.46	0.726986
			lcat3,4#3	22.05	-0.55	0.68302
		ACTIN	WT#1	20.47	-1.77	0.293209
			WT#2	20.36	-1.66	0.316439
			WT#3	20.39	-1.69	0.309927
			lcat4#1	18.7	0	1
			lcat4#2	18.78	-0.08	0.946058
			lcat4#3	18.85	-0.15	0.90125
			lcat3#1	18.85	-0.15	0.90125
			lcat3#2	19.04	-0.34	0.790041
			lcat3#3	18.94	-0.24	0.846745
			lcat3,4#1	19.11	-0.41	0.752623
			lcat3,4#2	19.07	-0.37	0.773782
			lcat3,4#3	19.22	-0.52	0.697372
	Sup. Fig. 4d
					Ct	Ctmin-Ct	Q	Qnorm	Qnorm/Control	average	sd
		LCAT4	WT	#1	17.9538	-0.980602	0.506768	0.559165	0.550224	1	0.521654
				#2	17.9285	-0.955334	0.515722	0.892166	0.877902
				#3	16.9732	0	1	1.59741	1.57187
			ami:lcat4	#1	23.5754	-6.60225	0.0102926	0.0477803	0.0470163	0.0383247	0.013575
				#2	22.948	-5.97479	0.0159004	0.0230505	0.0226819
				#3	22.6734	-5.70026	0.0192332	0.0460117	0.045276
		Actine	WT	#1	13.6818	0	1
				#2	14.2048	-0.523063	0.695893
				#3	14.0273	-0.345583	0.78699
			ami:lcat4	#1	15.9941	-2.31235	0.201333
				#2	15.0792	-1.39739	0.379616
				#3	15.6203	-1.93852	0.260884
		AT4G3338	WT	#1	18.5455	-0.299401	0.81259
				#2	19.3657	-1.11961	0.460219
				#3	19.3507	-1.10459	0.465033
			ami:lcat4	#1	20.3696	-2.12345	0.229498
				#2	18.2461	0	1
				#3	19.0441	-0.798041	0.57513
	Sup. Fig. 4e
				Ct	Ctmin-Ct	Q	Qnorm	Qnorm/Control	average	sd
		LCAT3	WT#1	22.05	-0.536008	0.689677	4.75935	0.974579	1	0.108196
			WT#2	21.514	0	1	5.46288	1.11864
			WT#3	22.0201	-0.50611	0.704118	4.42824	0.906778
			ami:lcat3#1	24.4228	-2.90874	0.133162	0.416971	0.0853839	0.0564017	0.035117
			ami:lcat3#2	24.8185	-3.30451	0.101215	0.324612	0.0664713
			ami:lcat3#3	25.075	-3.56102	0.084728	0.084728	0.0173499
		Actine	WT#1	17.3035	-2.78677	0.14491
			WT#2	16.9664	-2.44966	0.183054
			WT#3	17.1696	-2.65284	0.159006
			ami:lcat3#1	16.1635	-1.64676	0.319356
			ami:lcat3#2	16.1981	-1.6813	0.311802
			ami:lcat3#3	14.5168	0	1
	Sup. Fig. 4g
		#1	GFP-8	GFP	GFP/GFP-ATG8	Normalized to WT -NC
		WT +N	7255.52	1570.13	0.216405	0.01017
		WT -NC	395.92	8424.71	21.2788	1
		amiRNA:LCAT4 +N	5370.86	614.284	0.114373	0.00537499
		amiRNA:LCAT4 -NC	201.849	5472.1	27.1099	1.27403
		#2	GFP-8	GFP	GFP/GFP-ATG8	Normalized to WT -NC
		WT +N	4182.4	728.113	0.17409	0.00360259
		WT -NC	206.778	9992.25	48.3235	1
		amiRNA:LCAT4 +N	2767.5	273.021	0.0986527	0.0020415
		amiRNA:LCAT4 -NC	135.364	7116.35	52.5719	1.08792
		#3	GFP-8	GFP	GFP/GFP-ATG8	Normalized to WT -NC
		WT +N	5422.57	1828.55	0.337211	0.0266665
		WT -NC	750.698	9492.93	12.6455	1
		amiRNA:LCAT4 +N	2813.67	753.113	0.267662	0.0211666
		amiRNA:LCAT4 -NC	397.335	4660.4	11.7291	0.927536
		#4	GFP-8	GFP	GFP/GFP-ATG8	Normalized to WT -NC
		WT +N	3985.45	1885.26	0.473035	0.0289105
		WT -NC	532.577	8714.05	16.3621	1
		amiRNA:LCAT4 +N	3082.2	763.113	0.247587	0.0151318
		amiRNA:LCAT4 -NC	410.92	5264.86	12.8124	0.783054
			% of GFP/GFP-ATG8
			WT +N	WT -NC	amiRNA:LCAT4 +N	amiRNA:LCAT4 -NC
		#1	0.01017	1	0.00537499	1.27403
		#2	0.00360259	1	0.0020415	1.08792
		#3	0.0266665	1	0.0211666	0.927536
		#4	0.0289105	1	0.0151318	0.783054

## Sheet: Sup. Fig. 5b
Sup. Fig. 5b
Exp#1
			Ct	Ctmin-Ct	Q	Qnorm	Qnorm/Contrôle	average	sd
LCAT4	+6h	WT#1	19.0112	-1.30591	0.404466	0.413688	1.0573	1	0.051615
		WT#2	19.2291	-1.52378	0.347773	0.374504	0.957155
		WT#3	19.2527	-1.5474	0.342126	0.385611	0.985543
	-6h	WT#1	17.7053	0	1	1.55141	3.96509	2.97312	0.865615
		WT#2	18.3817	-0.67641	0.62572	0.927677	2.37095
		WT#3	18.3739	-0.668533	0.629146	1.01076	2.5833
LCAT3	+6h	WT#1	21.1376	-0.479437	0.717258	0.733612	0.963616	1	0.0328485
		WT#2	21.1193	-0.461169	0.726397	0.782229	1.02748
		WT#3	21.2114	-0.553265	0.681476	0.768092	1.00891
	-6h	WT#1	20.6995	-0.0413858	0.971721	1.50754	1.98019	1.80746	0.416917
		WT#2	21.2062	-0.548018	0.683959	1.01402	1.33194
		WT#3	20.6582	0	1	1.60656	2.11026
LCAT1	+6h	WT#1	19.4482	-0.134236	0.911152	0.931928	0.917176	1	0.0740509
		WT#2	19.314	0	1	1.07686	1.05982
		WT#3	19.4308	-0.116779	0.922244	1.03946	1.02301
	-6h	WT#1	22.3825	-3.06853	0.119201	0.18493	0.182002	0.180256	0.00159138
		WT#2	22.3419	-3.02796	0.122601	0.181765	0.178888
		WT#3	22.4498	-3.13587	0.113765	0.18277	0.179877
SAND	+6h	WT#1	18.8675	-0.0197331	0.986415
		WT#2	18.8478	0	1
		WT#3	19.1451	-0.297289	0.81378
	-6h	WT#1	19.9489	-1.10116	0.466141
		WT#2	19.9328	-1.08505	0.471375
		WT#3	19.9646	-1.11682	0.46111
AT4G33380	+6h	WT#1	17.8341	0	1
		WT#2	18.0537	-0.219582	0.858814
		WT#3	17.8846	-0.0505137	0.965592
	-6h	WT#1	18.8035	-0.969431	0.510708
		WT#2	18.691	-0.856915	0.552132
		WT#3	18.8287	-0.994662	0.501853
ACTIN	+6h	WT#1	15.3261	-0.0790101	0.946707
		WT#2	15.3563	-0.109264	0.927061
		WT#3	15.4277	-0.180623	0.882322
	-6h	WT#1	15.3107	-0.0636008	0.956873
		WT#2	15.2471	0	1
		WT#3	15.3921	-0.144999	0.90438
Exp#2
			Ct	Ctmin-Ct	Q	Qnorm	Qnorm/Contrôle	average	sd
LCAT4	+6h	WT#1	19.1509	-1.71792	0.303987	0.401042	0.731339	1	0.233807
		WT#2	18.5276	-1.09455	0.468281	0.634675	1.15739
		WT#3	18.4984	-1.06535	0.477856	0.609385	1.11127
	-6h	WT#1	17.4673	-0.0342771	0.976521	1.01792	1.85627	1.82039	0.219448
		WT#2	17.7713	-0.338309	0.790968	0.869278	1.58521
		WT#3	17.433	0	1	1.10753	2.01968
LCAT3	+6h	WT#1	21.62	-0.64	0.641713	0.846596	0.988388	1	0.020769
		WT#2	21.66	-0.68	0.624165	0.845949	0.987633
		WT#3	21.52	-0.54	0.687771	0.87708	1.02398
	-6h	WT#1	21.14	-0.16	0.895025	0.93297	1.08923	1.21297	0.108697
		WT#2	21.01	-0.03	0.97942	1.07639	1.25667
		WT#3	20.98	0	1	1.10753	1.29302
LCAT1	+6h	WT#1	19.4078	-0.0870732	0.941431	1.24201	0.986913	1	0.0132097
		WT#2	19.4281	-0.107315	0.928314	1.25817	0.999758
		WT#3	19.3208	0	1	1.27525	1.01333
	-6h	WT#1	21.4913	-2.17055	0.222126	0.231543	0.183987
		WT#2	21.1938	-1.87306	0.272994	0.300022	0.238401
		WT#3	21.3999	-2.07917	0.23665	0.262097	0.208266
SAND	+6h	WT#1	19.15	-0.17	0.888843
		WT#2	19.23	-0.25	0.840896
		WT#3	18.98	0	1
	-6h	WT#1	19.03	-0.05	0.965936
		WT#2	19.23	-0.25	0.840896
		WT#3	19.18	-0.2	0.870551
AT4G33380	+6h	WT#1	18.54	-0.45	0.732043
		WT#2	18.4	-0.31	0.806642
		WT#3	18.37	-0.28	0.823591
	-6h	WT#1	18.09	0	1
		WT#2	18.26	-0.17	0.888843
		WT#3	18.31	-0.22	0.858565
ACTIN	+6h	WT#1	15.2346	-0.614643	0.653091
		WT#2	15.4412	-0.82126	0.565948
		WT#3	15.5389	-0.918961	0.52889
	-6h	WT#1	14.7528	-0.132814	0.912051
		WT#2	14.62	0	1
		WT#3	14.6497	-0.0297119	0.979616

## Sheet: Sup. Fig. 7
		Sup. Fig. 7a
		Sup. Fig. 7b
		Independent exp.
		#1			gfp-atg8	gfp	gfp/gfp-atg8	ratio normalized to WT -N			% ratio GFP/GFP-ATG8	WT				amiRNA:LCAT3
			WT	+	11521.5	1521.96	0.132098	6.37321				+N	-N	-NC	Heat	+N	-N	-NC	Heat
				-N#1	4563.47	11406.6	2.49955	120.594			#1-1	6.37321	120.594	108.034	4.49987	4.43919	92.2561	64.7648	2.23674
				-N#2	4268.76	11378.8	2.66559	128.604			#1-2		128.604	91.9664			90.2787	87.5464
				-NC#1	4810.88	10772.6	2.23922	108.034			#2-1	5.76291	144.207	106.712	0	3.12926	101.032	108.254	2.3189
				-NC#2	5628.54	10729.1	1.9062	91.9664			#2-2		204.422	93.2876			135.467	99.3551
				Heat	8843.44	824.82	0.0932691	4.49987			#3-1	2.95592	105.564	106.812	2.0541	1.68615	86.5723	89.3903	0.947289
			amiRNA:LCAT3	+	10659.2	980.77	0.0920114	4.43919			#3-2		104.132	93.1878			71.0351	87.1796
				-N#1	4623.18	8840.44	1.9122	92.2561
				-N#2	4734.88	8859.97	1.87121	90.2787			average	5.03068	134.587	100	2.18466	3.08487	96.1068	89.415	1.83431
				-NC#1	7374.07	9898.85	1.34239	64.7648			stdev	1.82252	37.3386	7.89938		1.37705	21.6414	14.6275
				-NC#2	6391	11597	1.81458	87.5464
				Heat	10662.7	494.335	0.046361	2.23674			Mann Whitney to WT					0.4	0.026		>0,9999
											One sample t.test							0.1365
		#2			gfp-atg8	gfp	gfp/gfp-atg8	ratio normalized to WT=100%
			amiRNA:LCAT3	+	9037.71	415.678	0.0459937	3.12926
				-N#1	4398.4	6531.47	1.48497	101.032
				-N#2	3714.45	7395.76	1.99108	135.467
				-NC#1	5385.64	8569.12	1.59111	108.254
				-NC#2	6158.35	8993.12	1.46031	99.3551
				Heat	6443.3	219.607	0.034083	2.3189
			WT	+	6763.88	572.92	0.0847028	5.76291
				-N#1	2869.15	6081.3	2.11954	144.207
				-N#2	2604.79	7826.3	3.00458	204.422
				-NC#1	4862.15	7626.05	1.56845	106.712
				-NC#2	6128.45	8402.93	1.37114	93.2876
				Heat	8314.86		0	0
		#3			gfp-atg8	gfp	gfp/gfp-atg8	ratio normalized to WT=100%
			WT	+	8077.54	423.506	0.0524301	2.95592
				-N#1	3485.57	6526.47	1.87243	105.564
				-N#2	3671.69	6781.71	1.84703	104.132
				-NC#1	4025.28	7626.12	1.89456	106.812
				-NC#2	4404.81	7280.71	1.6529	93.1878
				Heat	6125.88	223.192	0.0364343	2.0541
			amiRNA:LCAT3	+	9476.95	283.435	0.0299078	1.68615
				-N#1	3355.28	5152.23	1.53556	86.5723
				-N#2	3796.4	4783.35	1.25997	71.0351
				-NC#1	4782.23	7582.42	1.58554	89.3903
				-NC#2	4805.23	7430.47	1.54633	87.1796
				Heat	7401.59	124.364	0.0168023	0.947289
	Sup. Fig. 7e
	Distance_(microns)	LCAT3	Memb12
	0	128.167	257.083
	0.042598	148.806	275.472
	0.085196	182.528	294.194
	0.127795	225.444	319.833
	0.170393	274.361	360.306
	0.212991	331.417	413.056
	0.255589	390.75	465.778
	0.298187	434.694	500.611
	0.340786	443.028	504.028
	0.383384	405.139	477
	0.425982	330.694	431.528
	0.46858	243.722	383.917
	0.511179	172.611	344.472
	0.553777	130.917	315.528
	0.596375	114.556	290.306
	Sup. Fig. 7f
	Independent root	z	nb LCAT3	nb ATG8	ATG8 vs LCAT3		MEMB12 vs LCAT3
	R1	3	17	6	0		5
		4	16	10	0		7
		5	23	3	0		9
		6	17	10	0		2
	R2	4	44	3	0		17
		5	40	5	3		4
	R3	4	72	6	1		35
		8	92	4	0		36
	R4	7	70	9	1		10
		3	89	8	1		15
	R5	5	112	6	2		18
	Average/root		nb LCAT3	nb ATG8	ATG8 vs LCAT3	%	MEMB12 vs LCAT3	%
		R1	73	29	0	0	23	31.5068
		R2	84	8	3	3.57143	21	25
		R3	164	10	1	0.609756	71	43.2927
		R4	159	17	2	1.25786	25	15.7233
		R5	112	6	2	1.78571	18	16.0714
			% of total LCAT3	% of total LCAT3
	%		ATG8 vs LCAT3	MEMB12 vs LCAT3
		average	1.44495	26.3188
		stdev	1.36551	11.5547
	Sup. Fig. 7g
	Distance_(microns)	LCAT3	VSR1
	0	102	220
	0.0426	115.728	199.738
	0.0852	128.517	186.87
	0.12779	137.859	181.406
	0.17039	140.021	181.834
	0.21299	141.16	184.12
	0.25559	144.474	186.76
	0.29819	155.003	191.142
	0.34079	178.378	204.715
	0.38338	206.85	236.624
	0.42598	229.48	289.88
	0.46858	241.042	361.133
	0.51118	246.904	430.093
	0.55378	252.202	476.07
	0.59637	255.642	490.91
	0.63897	244.72	465.76
	0.68157	223.795	407.13
	0.72417	194.749	330.112
	0.76677	162.582	250.142
	0.80937	129.779	186.922
	0.85196	104.72	149.08
	0.89456	87.427	128.4
	0.93716	74.133	118.8
	0.97976	62.758	112.198
	Sup. Fig. 7h
	image	z	nb LCAT3	nb ATG8	ATG8 vs LCAT3		VSR vs LCAT3
	R1	3	73	10	0		9
		4	94	5	3		11
	R2	9	106	23	2		8
	R3	2	91	16	4		15
	R4	2	132	30	9		27
	R5	2	126	18	5		36
			nb LCAT3	nb ATG8	ATG8 vs LCAT3	%	VSR vs LCAT3	%
	Average/root	R1	167	15	3	1.79641	20	11.976
		R2	106	23	2	1.88679	8	7.54717
		R3	91	16	4	4.3956	15	16.4835
		R4	132	30	9	6.81818	27	20.4545
		R5	126	18	5	3.96825	36	28.5714
			% of total LCAT3	% of total LCAT3
	%		ATG8 vs LCAT3	VSR vs LCAT3
		average	3.77305	17.0065
		stdev	2.07145	8.07302

[truncated: 3 more sheets: Sup. Fig. 8b, Sup. Fig. 9, Sup. Fig. 10]
